# Supplementary material for: {1′-Phenyl-1′,2′,5′,6′,7′,7a’-hexa­hydro­spiro­[indeno­[1,2-b]quinoxaline-11,3′-pyrrolizin]-2′-yl}(p-tol­yl)methanone
Source: Acta Crystallogr Sect E Struct Rep Online. 2012 Jul 18;68(Pt 8):o2469. doi: 10.1107/S1600536812031480 (PMC3414925; doi:10.1107/S1600536812031480)
Supplement: Supplementary file 1 [file e-68-o2469-sup1.cif]

##############################################################################
#                                                                            #
# This CIF contains the data in a paper accepted for publication in          #
# Acta Crystallographica Section E. It conforms to the requirements of       #
# Notes for Authors for Acta Crystallographica Section E, and has been       #
# peer reviewed under the auspices of the IUCr Commission on Journals.       #
#                                                                            #
# Full details of the Crystallographic Information File format               #
# are given in the paper "The Crystallographic Information File (CIF):       #
# a New Standard Archive File for Crystallography" by S. R. Hall, F. H.      #
# Allen and I. D. Brown [Acta Cryst. (1991), A47, 655-685].                  #
#                                                                            #
# The current version of the core CIF dictionary is obtainable from          #
# ftp://ftp.iucr.org/pub/cif_core.dic.                                       #
#                                                                            #
# Software is freely available for graphical display of the structure(s)     #
# in this CIF. For information consult the CIF software page                 #
# http://www.iucr.org/resources/cif/software.                                #
#                                                                            #
# This file may be used for bona fide research purposes within the           #
# scientific community so long as proper attribution is given to the journal # 
# article from which it was obtained.                                        #
#                                                                            #
##############################################################################
data_global
_audit_creation_method     SHELXL-97
_journal_date_recd_electronic     2012-06-25
_journal_date_accepted     2012-07-10
_journal_name_full     'Acta Crystallographica, Section E'
_journal_year     2012
_journal_volume     68
_journal_issue      8
_journal_page_first     o2469
_journal_page_last     o2469
_journal_paper_category     QO
_journal_paper_doi     10.1107/S1600536812031480
_journal_coeditor_code     BT5959
_publ_contact_author_name     'D.Velmurugan'
_publ_contact_author_address
;
CAS in Crystallography and Biophysics
University of madras
Maraimalai campus(guindy campus)
Chennai 600 025
India
;
_publ_contact_author_email     'shirai2011@gmail.com'
_publ_contact_author_fax     '044 091 2499 3057'
_publ_contact_author_phone     '044 091 24484170'
_publ_section_title
;\
{1'-Phenyl-1',2',5',6',7',7a'-hexahydrospiro[indeno[1,2-<i>b</i>]quinoxaline-\
11,3'-pyrrolizin]-2'-yl}(<i>p</i>-tolyl)methanone
;
loop_
    _publ_author_name
    _publ_author_address
    'T. Srinivasan'
;
Centre of Advanced Study in Crystallography and Biophysics
University of Madras
Guindy Campus
Chennai 600 025
India
;
    'S. Suhitha'
;
Centre of Advanced Study in Crystallography and Biophysics
University of Madras
Guindy Campus
Chennai 600 025
India
;
    'S. Purushothaman'
;
Department of Organic Chemistry
University of Madras
Guindy Campus
Chennai 600 025
India
;
    'R. Raghunathan'
;
Department of Organic Chemistry
University of Madras
Guindy Campus
Chennai 600 025
India
;
    'D. Velmurugan'
;
Centre of Advanced Study in Crystallography and Biophysics
University of Madras
Guindy Campus
Chennai 600 025
India
;
data_I
_audit_creation_method     SHELXL-97
_chemical_name_systematic
;
{1'-Phenyl-1',2',5',6',7',7a'-hexahydrospiro[indeno[1,2-<i>b</i>]quinoxaline-
11,3'-pyrrolizin]-2'-yl}(<i>p</i>-tolyl)methanone
;
_chemical_name_common     ?
_chemical_formula_moiety     'C35 H29 N3 O'
_chemical_formula_sum     'C35 H29 N3 O'
_chemical_formula_iupac     'C35 H29 N3 O'
_chemical_formula_weight     507.61
_chemical_melting_point     ?
_symmetry_cell_setting     orthorhombic
_symmetry_space_group_name_H-M     'P b c a'
_symmetry_space_group_name_Hall     '-P 2ac 2ab'
loop_
    _symmetry_equiv_pos_as_xyz
    'x, y, z'
    '-x+1/2, -y, z+1/2'
    'x+1/2, -y+1/2, -z'
    '-x, y+1/2, -z+1/2'
    '-x, -y, -z'
    'x-1/2, y, -z-1/2'
    '-x-1/2, y-1/2, z'
    'x, -y-1/2, z-1/2'
_cell_length_a     16.4102(6)
_cell_length_b     16.4371(6)
_cell_length_c     20.0648(7)
_cell_angle_alpha     90.00
_cell_angle_beta     90.00
_cell_angle_gamma     90.00
_cell_volume     5412.2(3)
_cell_formula_units_Z     8
_cell_measurement_reflns_used     6643
_cell_measurement_theta_min     2.03
_cell_measurement_theta_max     28.29
_cell_measurement_temperature     293(2)
_exptl_crystal_description     Block
_exptl_crystal_colour     Colourless
_exptl_crystal_size_max     0.35
_exptl_crystal_size_mid     0.30
_exptl_crystal_size_min     0.25
_exptl_crystal_density_diffrn     1.246
_exptl_crystal_density_meas     ?
_exptl_crystal_density_method     'not measured'
_exptl_crystal_F_000     2144
_exptl_absorpt_coefficient_mu     0.076
_exptl_absorpt_correction_type     none
_exptl_absorpt_process_details     ?
_exptl_absorpt_correction_T_min     ?
_exptl_absorpt_correction_T_max     ?
_exptl_special_details     ?
_diffrn_ambient_temperature     293(2)
_diffrn_radiation_type     MoK\a
_diffrn_radiation_wavelength     0.71073
_diffrn_radiation_source     'fine-focus sealed tube'
_diffrn_radiation_monochromator     graphite
_diffrn_measurement_device_type     'Bruker SMART APEXII area-detector'
_diffrn_measurement_method     '\w and \f scans'
_diffrn_detector_area_resol_mean     ?
_diffrn_reflns_number     47718
_diffrn_reflns_av_R_equivalents     0.0436
_diffrn_reflns_av_sigmaI/netI     0.0353
_diffrn_reflns_theta_min     2.03
_diffrn_reflns_theta_max     28.29
_diffrn_reflns_theta_full     28.29
_diffrn_measured_fraction_theta_max     0.989
_diffrn_measured_fraction_theta_full     0.989
_diffrn_reflns_limit_h_min     -18
_diffrn_reflns_limit_h_max     21
_diffrn_reflns_limit_k_min     -21
_diffrn_reflns_limit_k_max     21
_diffrn_reflns_limit_l_min     -25
_diffrn_reflns_limit_l_max     26
_diffrn_standards_number     ?
_diffrn_standards_interval_count     ?
_diffrn_standards_interval_time     ?
_diffrn_standards_decay_%     ?
_refine_special_details
;
 Refinement of F^2^ against ALL reflections.  The weighted R-factor wR and
 goodness of fit S are based on F^2^, conventional R-factors R are based
 on F, with F set to zero for negative F^2^. The threshold expression of
 F^2^ > 2sigma(F^2^) is used only for calculating R-factors(gt) etc. and is
 not relevant to the choice of reflections for refinement.  R-factors based
 on F^2^ are statistically about twice as large as those based on F, and R-
 factors based on ALL data will be even larger.
;
_reflns_number_total     6643
_reflns_number_gt     3751
_reflns_threshold_expression     I>2\s(I)
_refine_ls_structure_factor_coef     Fsqd
_refine_ls_matrix_type     full
_refine_ls_R_factor_all     0.1010
_refine_ls_R_factor_gt     0.0488
_refine_ls_wR_factor_gt     0.1150
_refine_ls_wR_factor_ref     0.1438
_refine_ls_goodness_of_fit_ref     1.007
_refine_ls_restrained_S_all     1.007
_refine_ls_number_reflns     6643
_refine_ls_number_parameters     363
_refine_ls_number_restraints     3
_refine_ls_hydrogen_treatment     constr
_refine_ls_weighting_scheme     calc
_refine_ls_weighting_details
         'calc w=1/[\s^2^(Fo^2^)+(0.0614P)^2^+1.0312P] where P=(Fo^2^+2Fc^2^)/3'
_atom_sites_solution_hydrogens     geom
_atom_sites_solution_primary     direct
_atom_sites_solution_secondary     difmap
_refine_ls_shift/su_max     0.000
_refine_ls_shift/su_mean     0.000
_refine_diff_density_max     0.262
_refine_diff_density_min     -0.249
_refine_ls_extinction_method     none
_refine_ls_extinction_coef     ?
loop_
    _atom_type_symbol
    _atom_type_description
    _atom_type_scat_dispersion_real
    _atom_type_scat_dispersion_imag
    _atom_type_scat_source
    'C' 'C' 0.0033 0.0016
                         'International Tables Vol C Tables 4.2.6.8 and 6.1.1.4'
    'H' 'H' 0.0000 0.0000
                         'International Tables Vol C Tables 4.2.6.8 and 6.1.1.4'
    'N' 'N' 0.0061 0.0033
                         'International Tables Vol C Tables 4.2.6.8 and 6.1.1.4'
    'O' 'O' 0.0106 0.0060
                         'International Tables Vol C Tables 4.2.6.8 and 6.1.1.4'
_computing_data_collection     'APEX2 (Bruker, 2008)'
_computing_cell_refinement     'APEX2 (Bruker, 2008)'
_computing_data_reduction     'SAINT (Bruker, 2008)'
_computing_structure_solution     'SHELXS97 (Sheldrick, 2008)'
_computing_structure_refinement     'SHELXL97 (Sheldrick, 2008)'
_computing_molecular_graphics     'ORTEP-3 (Farrugia, 1997)'
_computing_publication_material
                            'SHELXL97 (Sheldrick, 2008) and PLATON (Spek, 2009)'
loop_
    _atom_site_type_symbol
    _atom_site_label
    _atom_site_fract_x
    _atom_site_fract_y
    _atom_site_fract_z
    _atom_site_U_iso_or_equiv
    _atom_site_adp_type
    _atom_site_calc_flag
    _atom_site_refinement_flags
    _atom_site_occupancy
    _atom_site_symmetry_multiplicity
    _atom_site_disorder_assembly
    _atom_site_disorder_group
    O O1 0.10252(8) 0.10058(8) 0.72132(6) 0.0618(4) Uani d . 1 1 . .
    N N1 0.01215(8) -0.11050(9) 0.82474(7) 0.0508(4) Uani d . 1 1 A .
    N N2 0.17619(9) -0.11583(8) 0.89736(7) 0.0494(4) Uani d . 1 1 . .
    N N3 0.15224(9) -0.00304(10) 1.00457(7) 0.0574(4) Uani d . 1 1 . .
    C C1 0.44254(11) 0.18403(13) 0.86999(10) 0.0686(6) Uani d . 1 1 . .
    H H1A 0.4539 0.1586 0.9121 0.103 Uiso calc R 1 1 . .
    H H1B 0.4368 0.2417 0.8762 0.103 Uiso calc R 1 1 . .
    H H1C 0.4866 0.1736 0.8397 0.103 Uiso calc R 1 1 . .
    C C2 0.36464(10) 0.14989(11) 0.84176(8) 0.0506(4) Uani d . 1 1 . .
    C C3 0.30762(11) 0.19957(11) 0.81147(10) 0.0619(5) Uani d . 1 1 . .
    H H3 0.3171 0.2553 0.8094 0.074 Uiso calc R 1 1 . .
    C C4 0.23703(12) 0.16835(11) 0.78430(10) 0.0588(5) Uani d . 1 1 . .
    H H4 0.2003 0.2032 0.7635 0.071 Uiso calc R 1 1 . .
    C C5 0.21991(10) 0.08581(10) 0.78749(7) 0.0432(4) Uani d . 1 1 . .
    C C6 0.27605(10) 0.03572(10) 0.81850(8) 0.0481(4) Uani d . 1 1 . .
    H H6 0.2658 -0.0198 0.8217 0.058 Uiso calc R 1 1 . .
    C C7 0.34726(10) 0.06738(11) 0.84484(9) 0.0525(4) Uani d . 1 1 . .
    H H7 0.3844 0.0325 0.8651 0.063 Uiso calc R 1 1 . .
    C C8 0.14256(10) 0.05584(10) 0.75697(8) 0.0445(4) Uani d . 1 1 . .
    C C9 0.11326(9) -0.03001(10) 0.77066(7) 0.0413(4) Uani d . 1 1 A .
    H H9 0.1610 -0.0658 0.7723 0.050 Uiso calc R 1 1 . .
    C C10 0.06490(10) -0.03986(10) 0.83808(7) 0.0436(4) Uani d . 1 1 . .
    C C11 0.02337(10) 0.03781(10) 0.86317(8) 0.0482(4) Uani d . 1 1 . .
    C C12 0.05057(11) 0.05879(10) 0.92674(8) 0.0503(4) Uani d . 1 1 . .
    C C13 0.02162(13) 0.12754(12) 0.95904(10) 0.0685(6) Uani d . 1 1 . .
    H H13 0.0401 0.1411 1.0014 0.082 Uiso calc R 1 1 . .
    C C14 -0.03536(15) 0.17546(13) 0.92672(12) 0.0805(7) Uani d . 1 1 . .
    H H14 -0.0553 0.2220 0.9474 0.097 Uiso calc R 1 1 . .
    C C15 -0.06280(14) 0.15450(14) 0.86396(12) 0.0767(6) Uani d . 1 1 . .
    H H15 -0.1015 0.1870 0.8431 0.092 Uiso calc R 1 1 . .
    C C16 -0.03374(12) 0.08618(13) 0.83169(10) 0.0636(5) Uani d . 1 1 . .
    H H16 -0.0524 0.0729 0.7893 0.076 Uiso calc R 1 1 . .
    C C17 0.11145(10) -0.00050(10) 0.94844(8) 0.0461(4) Uani d . 1 1 . .
    C C18 0.12229(10) -0.05761(10) 0.89607(7) 0.0425(4) Uani d . 1 1 . .
    C C19 0.22135(10) -0.11977(10) 0.95527(9) 0.0510(4) Uani d . 1 1 . .
    C C20 0.20808(11) -0.06546(11) 1.00866(8) 0.0547(4) Uani d . 1 1 . .
    C C21 0.25522(14) -0.07419(14) 1.06687(10) 0.0742(6) Uani d . 1 1 . .
    H H21 0.2462 -0.0398 1.1029 0.089 Uiso calc R 1 1 . .
    C C22 0.31366(15) -0.13228(15) 1.07069(12) 0.0835(7) Uani d . 1 1 . .
    H H22 0.3440 -0.1376 1.1096 0.100 Uiso calc R 1 1 . .
    C C23 0.32873(14) -0.18387(14) 1.01731(12) 0.0807(7) Uani d . 1 1 . .
    H H23 0.3703 -0.2222 1.0203 0.097 Uiso calc R 1 1 . .
    C C24 0.28306(13) -0.17897(12) 0.96040(10) 0.0687(6) Uani d . 1 1 . .
    H H24 0.2927 -0.2146 0.9253 0.082 Uiso calc R 1 1 . .
    C C25 -0.07181(12) -0.11437(16) 0.84711(11) 0.0787(7) Uani d DU 1 1 . .
    H H25A -0.0855 -0.0668 0.8734 0.094 Uiso calc PR 0.676(12) 1 A 1
    H H25B -0.0809 -0.1627 0.8739 0.094 Uiso calc PR 0.676(12) 1 A 1
    H H25C -0.0954 -0.0603 0.8484 0.094 Uiso d PR 0.324(12) 1 A 2
    H H25D -0.0747 -0.1377 0.8915 0.094 Uiso d PR 0.324(12) 1 A 2
    C C26A -0.1208(2) -0.1172(5) 0.7858(2) 0.0808(16) Uani d PDU 0.676(12) 1 A 1
    H H26A -0.1341 -0.0626 0.7710 0.097 Uiso calc PR 0.676(12) 1 A 1
    H H26B -0.1712 -0.1467 0.7934 0.097 Uiso calc PR 0.676(12) 1 A 1
    C C26B -0.1160(5) -0.1655(8) 0.7995(4) 0.065(3) Uani d PD 0.324(12) 1 A 2
    H H26C -0.1713 -0.1460 0.7939 0.078 Uiso calc PR 0.324(12) 1 A 2
    H H26D -0.1179 -0.2214 0.8151 0.078 Uiso calc PR 0.324(12) 1 A 2
    C C27 -0.06970(12) -0.15994(16) 0.73483(10) 0.0744(6) Uani d D 1 1 . .
    H H27A -0.0827 -0.1415 0.6901 0.089 Uiso calc PR 0.676(12) 1 A 1
    H H27B -0.0770 -0.2184 0.7372 0.089 Uiso calc PR 0.676(12) 1 A 1
    H H27C -0.0938 -0.1193 0.7059 0.089 Uiso d PR 0.324(12) 1 A 2
    H H27D -0.0698 -0.2119 0.7119 0.089 Uiso d PR 0.324(12) 1 A 2
    C C28 0.01680(10) -0.13568(11) 0.75445(8) 0.0510(4) Uani d . 1 1 A .
    H H28 0.0528 -0.1830 0.7505 0.061 Uiso calc R 1 1 . .
    C C29 0.05461(10) -0.06337(10) 0.71784(7) 0.0441(4) Uani d . 1 1 . .
    H H29 0.0120 -0.0228 0.7099 0.053 Uiso calc R 1 1 A .
    C C30 0.09388(10) -0.08434(11) 0.65201(8) 0.0471(4) Uani d . 1 1 A .
    C C31 0.06495(14) -0.05272(14) 0.59322(9) 0.0743(6) Uani d . 1 1 . .
    H H31 0.0208 -0.0173 0.5941 0.089 Uiso calc R 1 1 A .
    C C32 0.09995(17) -0.07242(17) 0.53289(10) 0.0934(8) Uani d . 1 1 A .
    H H32 0.0789 -0.0504 0.4938 0.112 Uiso calc R 1 1 . .
    C C33 0.16483(15) -0.12356(15) 0.52992(10) 0.0794(7) Uani d . 1 1 . .
    H H33 0.1885 -0.1365 0.4891 0.095 Uiso calc R 1 1 A .
    C C34 0.19473(13) -0.15567(14) 0.58740(10) 0.0720(6) Uani d . 1 1 A .
    H H34 0.2392 -0.1908 0.5859 0.086 Uiso calc R 1 1 . .
    C C35 0.15961(11) -0.13657(13) 0.64785(9) 0.0601(5) Uani d . 1 1 . .
    H H35 0.1806 -0.1593 0.6866 0.072 Uiso calc R 1 1 A .
loop_
    _atom_site_aniso_label
    _atom_site_aniso_U_11
    _atom_site_aniso_U_22
    _atom_site_aniso_U_33
    _atom_site_aniso_U_12
    _atom_site_aniso_U_13
    _atom_site_aniso_U_23
    O1 0.0607(8) 0.0626(8) 0.0621(8) 0.0001(7) -0.0130(6) 0.0174(6)
    N1 0.0495(8) 0.0587(9) 0.0441(8) -0.0123(7) 0.0010(6) -0.0024(6)
    N2 0.0563(8) 0.0482(8) 0.0436(8) 0.0015(7) -0.0056(7) 0.0016(6)
    N3 0.0650(9) 0.0627(9) 0.0447(8) -0.0033(8) -0.0066(7) -0.0078(7)
    C1 0.0559(11) 0.0729(13) 0.0769(14) -0.0180(10) -0.0028(10) -0.0010(11)
    C2 0.0476(10) 0.0556(10) 0.0487(10) -0.0081(9) 0.0067(8) -0.0055(8)
    C3 0.0587(11) 0.0429(10) 0.0840(14) -0.0057(9) -0.0002(10) -0.0009(9)
    C4 0.0536(11) 0.0450(10) 0.0779(13) 0.0023(9) -0.0038(9) 0.0045(9)
    C5 0.0443(9) 0.0432(9) 0.0419(9) -0.0002(7) 0.0024(7) -0.0004(7)
    C6 0.0491(9) 0.0427(9) 0.0525(10) -0.0036(8) -0.0005(8) 0.0008(7)
    C7 0.0470(9) 0.0557(11) 0.0550(10) -0.0004(9) -0.0040(8) 0.0035(8)
    C8 0.0456(9) 0.0495(9) 0.0386(8) 0.0027(8) 0.0013(7) 0.0009(7)
    C9 0.0404(8) 0.0464(9) 0.0372(8) -0.0006(7) -0.0028(7) -0.0019(7)
    C10 0.0453(9) 0.0482(9) 0.0373(8) -0.0018(8) -0.0020(7) -0.0001(7)
    C11 0.0463(9) 0.0534(10) 0.0449(9) 0.0019(8) 0.0030(7) 0.0026(8)
    C12 0.0538(10) 0.0497(10) 0.0474(10) -0.0022(8) 0.0040(8) -0.0034(8)
    C13 0.0794(14) 0.0608(12) 0.0653(13) 0.0071(11) 0.0020(11) -0.0152(10)
    C14 0.0912(16) 0.0629(13) 0.0876(16) 0.0209(12) 0.0099(13) -0.0118(12)
    C15 0.0751(14) 0.0733(14) 0.0817(15) 0.0268(12) 0.0058(12) 0.0067(12)
    C16 0.0630(12) 0.0727(13) 0.0549(11) 0.0139(10) 0.0014(9) 0.0049(10)
    C17 0.0507(9) 0.0486(9) 0.0389(9) -0.0062(8) -0.0010(7) -0.0017(7)
    C18 0.0470(9) 0.0428(9) 0.0377(8) -0.0056(8) -0.0007(7) 0.0010(7)
    C19 0.0546(10) 0.0519(10) 0.0466(10) -0.0043(8) -0.0071(8) 0.0070(8)
    C20 0.0586(11) 0.0604(11) 0.0450(10) -0.0083(9) -0.0095(8) 0.0022(8)
    C21 0.0857(15) 0.0818(15) 0.0552(12) -0.0032(13) -0.0243(11) -0.0026(10)
    C22 0.0901(16) 0.0902(17) 0.0701(15) -0.0043(14) -0.0345(13) 0.0111(13)
    C23 0.0800(15) 0.0773(15) 0.0849(16) 0.0115(12) -0.0256(13) 0.0150(13)
    C24 0.0778(14) 0.0635(12) 0.0650(13) 0.0102(11) -0.0148(11) 0.0063(10)
    C25 0.0611(12) 0.1042(18) 0.0708(14) -0.0241(12) 0.0196(10) -0.0172(12)
    C26A 0.0440(18) 0.124(4) 0.074(2) -0.007(3) -0.0019(16) 0.019(3)
    C26B 0.047(4) 0.090(7) 0.059(5) -0.013(5) 0.009(3) -0.009(4)
    C27 0.0597(12) 0.1047(17) 0.0589(12) -0.0316(12) -0.0032(10) -0.0059(12)
    C28 0.0487(10) 0.0578(10) 0.0467(10) -0.0079(8) 0.0012(8) -0.0079(8)
    C29 0.0394(8) 0.0534(10) 0.0396(8) 0.0007(8) -0.0036(7) -0.0028(7)
    C30 0.0451(9) 0.0564(10) 0.0397(9) -0.0064(8) -0.0020(7) -0.0064(8)
    C31 0.0838(14) 0.0957(16) 0.0433(11) 0.0246(13) -0.0046(10) -0.0039(10)
    C32 0.121(2) 0.119(2) 0.0403(11) 0.0281(18) -0.0017(12) -0.0009(12)
    C33 0.0903(16) 0.1002(18) 0.0477(12) -0.0034(14) 0.0130(11) -0.0157(11)
    C34 0.0605(12) 0.0898(16) 0.0658(13) 0.0040(11) 0.0090(10) -0.0210(12)
    C35 0.0519(10) 0.0790(13) 0.0495(10) 0.0037(10) 0.0007(8) -0.0073(9)
_geom_special_details
;
 All esds (except the esd in the dihedral angle between two l.s. planes)
 are estimated using the full covariance matrix.  The cell esds are taken
 into account individually in the estimation of esds in distances, angles
 and torsion angles; correlations between esds in cell parameters are only
 used when they are defined by crystal symmetry.  An approximate (isotropic)
 treatment of cell esds is used for estimating esds involving l.s. planes.
;
loop_
    _geom_bond_atom_site_label_1
    _geom_bond_atom_site_label_2
    _geom_bond_site_symmetry_2
    _geom_bond_distance
    _geom_bond_publ_flag
    O1 C8 . 1.2184(19) ?
    N1 C25 . 1.450(2) ?
    N1 C28 . 1.472(2) ?
    N1 C10 . 1.473(2) ?
    N2 C18 . 1.303(2) ?
    N2 C19 . 1.380(2) ?
    N3 C17 . 1.311(2) ?
    N3 C20 . 1.378(2) ?
    C1 C2 . 1.507(2) ?
    C1 H1A . 0.9600 ?
    C1 H1B . 0.9600 ?
    C1 H1C . 0.9600 ?
    C2 C3 . 1.383(3) ?
    C2 C7 . 1.387(2) ?
    C3 C4 . 1.379(3) ?
    C3 H3 . 0.9300 ?
    C4 C5 . 1.387(2) ?
    C4 H4 . 0.9300 ?
    C5 C6 . 1.383(2) ?
    C5 C8 . 1.493(2) ?
    C6 C7 . 1.384(2) ?
    C6 H6 . 0.9300 ?
    C7 H7 . 0.9300 ?
    C8 C9 . 1.516(2) ?
    C9 C29 . 1.533(2) ?
    C9 C10 . 1.577(2) ?
    C9 H9 . 0.9800 ?
    C10 C18 . 1.525(2) ?
    C10 C11 . 1.532(2) ?
    C11 C16 . 1.382(2) ?
    C11 C12 . 1.395(2) ?
    C12 C13 . 1.386(2) ?
    C12 C17 . 1.462(2) ?
    C13 C14 . 1.384(3) ?
    C13 H13 . 0.9300 ?
    C14 C15 . 1.381(3) ?
    C14 H14 . 0.9300 ?
    C15 C16 . 1.381(3) ?
    C15 H15 . 0.9300 ?
    C16 H16 . 0.9300 ?
    C17 C18 . 1.420(2) ?
    C19 C24 . 1.408(3) ?
    C19 C20 . 1.411(2) ?
    C20 C21 . 1.408(2) ?
    C21 C22 . 1.355(3) ?
    C21 H21 . 0.9300 ?
    C22 C23 . 1.388(3) ?
    C22 H22 . 0.9300 ?
    C23 C24 . 1.368(3) ?
    C23 H23 . 0.9300 ?
    C24 H24 . 0.9300 ?
    C25 C26B . 1.464(6) ?
    C25 C26A . 1.470(4) ?
    C25 H25A . 0.9700 ?
    C25 H25B . 0.9700 ?
    C25 H25C . 0.9700 ?
    C25 H25D . 0.9700 ?
    C26A C27 . 1.499(4) ?
    C26A H26A . 0.9700 ?
    C26A H26B . 0.9700 ?
    C26B C27 . 1.507(6) ?
    C26B H26C . 0.9700 ?
    C26B H26D . 0.9700 ?
    C27 C28 . 1.526(2) ?
    C27 H27A . 0.9700 ?
    C27 H27B . 0.9700 ?
    C27 H27C . 0.9700 ?
    C27 H27D . 0.9700 ?
    C28 C29 . 1.529(2) ?
    C28 H28 . 0.9800 ?
    C29 C30 . 1.509(2) ?
    C29 H29 . 0.9800 ?
    C30 C31 . 1.374(2) ?
    C30 C35 . 1.381(2) ?
    C31 C32 . 1.378(3) ?
    C31 H31 . 0.9300 ?
    C32 C33 . 1.358(3) ?
    C32 H32 . 0.9300 ?
    C33 C34 . 1.360(3) ?
    C33 H33 . 0.9300 ?
    C34 C35 . 1.379(3) ?
    C34 H34 . 0.9300 ?
    C35 H35 . 0.9300 ?
loop_
    _geom_angle_atom_site_label_1
    _geom_angle_atom_site_label_2
    _geom_angle_atom_site_label_3
    _geom_angle_site_symmetry_1
    _geom_angle_site_symmetry_3
    _geom_angle
    _geom_angle_publ_flag
    C25 N1 C28 . . 109.48(14) ?
    C25 N1 C10 . . 122.45(15) ?
    C28 N1 C10 . . 111.43(12) ?
    C18 N2 C19 . . 114.56(14) ?
    C17 N3 C20 . . 114.49(15) ?
    C2 C1 H1A . . 109.5 ?
    C2 C1 H1B . . 109.5 ?
    H1A C1 H1B . . 109.5 ?
    C2 C1 H1C . . 109.5 ?
    H1A C1 H1C . . 109.5 ?
    H1B C1 H1C . . 109.5 ?
    C3 C2 C7 . . 117.26(16) ?
    C3 C2 C1 . . 121.29(17) ?
    C7 C2 C1 . . 121.45(17) ?
    C4 C3 C2 . . 121.49(17) ?
    C4 C3 H3 . . 119.3 ?
    C2 C3 H3 . . 119.3 ?
    C3 C4 C5 . . 121.05(17) ?
    C3 C4 H4 . . 119.5 ?
    C5 C4 H4 . . 119.5 ?
    C6 C5 C4 . . 117.91(16) ?
    C6 C5 C8 . . 123.66(15) ?
    C4 C5 C8 . . 118.43(15) ?
    C5 C6 C7 . . 120.68(16) ?
    C5 C6 H6 . . 119.7 ?
    C7 C6 H6 . . 119.7 ?
    C6 C7 C2 . . 121.61(17) ?
    C6 C7 H7 . . 119.2 ?
    C2 C7 H7 . . 119.2 ?
    O1 C8 C5 . . 120.02(15) ?
    O1 C8 C9 . . 119.81(15) ?
    C5 C8 C9 . . 120.18(14) ?
    C8 C9 C29 . . 114.01(13) ?
    C8 C9 C10 . . 114.25(12) ?
    C29 C9 C10 . . 103.91(12) ?
    C8 C9 H9 . . 108.1 ?
    C29 C9 H9 . . 108.1 ?
    C10 C9 H9 . . 108.1 ?
    N1 C10 C18 . . 110.53(13) ?
    N1 C10 C11 . . 117.08(13) ?
    C18 C10 C11 . . 100.57(12) ?
    N1 C10 C9 . . 102.76(12) ?
    C18 C10 C9 . . 111.31(12) ?
    C11 C10 C9 . . 114.85(13) ?
    C16 C11 C12 . . 119.52(17) ?
    C16 C11 C10 . . 129.12(16) ?
    C12 C11 C10 . . 111.36(14) ?
    C13 C12 C11 . . 121.29(17) ?
    C13 C12 C17 . . 129.65(17) ?
    C11 C12 C17 . . 109.04(15) ?
    C14 C13 C12 . . 118.4(2) ?
    C14 C13 H13 . . 120.8 ?
    C12 C13 H13 . . 120.8 ?
    C15 C14 C13 . . 120.4(2) ?
    C15 C14 H14 . . 119.8 ?
    C13 C14 H14 . . 119.8 ?
    C14 C15 C16 . . 121.2(2) ?
    C14 C15 H15 . . 119.4 ?
    C16 C15 H15 . . 119.4 ?
    C15 C16 C11 . . 119.19(19) ?
    C15 C16 H16 . . 120.4 ?
    C11 C16 H16 . . 120.4 ?
    N3 C17 C18 . . 123.40(16) ?
    N3 C17 C12 . . 128.77(15) ?
    C18 C17 C12 . . 107.82(14) ?
    N2 C18 C17 . . 123.76(14) ?
    N2 C18 C10 . . 125.07(14) ?
    C17 C18 C10 . . 111.13(14) ?
    N2 C19 C24 . . 118.70(16) ?
    N2 C19 C20 . . 121.78(16) ?
    C24 C19 C20 . . 119.51(16) ?
    N3 C20 C21 . . 119.38(17) ?
    N3 C20 C19 . . 121.89(15) ?
    C21 C20 C19 . . 118.70(18) ?
    C22 C21 C20 . . 120.5(2) ?
    C22 C21 H21 . . 119.7 ?
    C20 C21 H21 . . 119.7 ?
    C21 C22 C23 . . 120.8(2) ?
    C21 C22 H22 . . 119.6 ?
    C23 C22 H22 . . 119.6 ?
    C24 C23 C22 . . 120.7(2) ?
    C24 C23 H23 . . 119.7 ?
    C22 C23 H23 . . 119.7 ?
    C23 C24 C19 . . 119.7(2) ?
    C23 C24 H24 . . 120.1 ?
    C19 C24 H24 . . 120.1 ?
    N1 C25 C26B . . 107.1(3) ?
    N1 C25 C26A . . 105.2(2) ?
    N1 C25 H25A . . 110.7 ?
    C26B C25 H25A . . 134.7 ?
    C26A C25 H25A . . 110.7 ?
    N1 C25 H25B . . 110.7 ?
    C26B C25 H25B . . 79.3 ?
    C26A C25 H25B . . 110.7 ?
    H25A C25 H25B . . 108.8 ?
    N1 C25 H25C . . 110.3 ?
    C26B C25 H25C . . 110.3 ?
    C26A C25 H25C . . 80.4 ?
    H25B C25 H25C . . 132.4 ?
    N1 C25 H25D . . 110.3 ?
    C26B C25 H25D . . 110.3 ?
    C26A C25 H25D . . 136.8 ?
    H25A C25 H25D . . 78.9 ?
    H25C C25 H25D . . 108.6 ?
    C25 C26A C27 . . 106.2(3) ?
    C25 C26A H26A . . 110.5 ?
    C27 C26A H26A . . 110.5 ?
    C25 C26A H26B . . 110.5 ?
    C27 C26A H26B . . 110.5 ?
    H26A C26A H26B . . 108.7 ?
    C25 C26B C27 . . 106.1(4) ?
    C25 C26B H26C . . 110.5 ?
    C27 C26B H26C . . 110.5 ?
    C25 C26B H26D . . 110.5 ?
    C27 C26B H26D . . 110.5 ?
    H26C C26B H26D . . 108.7 ?
    C26A C27 C28 . . 102.8(2) ?
    C26B C27 C28 . . 105.2(3) ?
    C26A C27 H27A . . 111.2 ?
    C26B C27 H27A . . 134.8 ?
    C28 C27 H27A . . 111.2 ?
    C26A C27 H27B . . 111.2 ?
    C26B C27 H27B . . 80.5 ?
    C28 C27 H27B . . 111.2 ?
    H27A C27 H27B . . 109.1 ?
    C26A C27 H27C . . 81.8 ?
    C26B C27 H27C . . 110.7 ?
    C28 C27 H27C . . 110.7 ?
    H27B C27 H27C . . 131.5 ?
    C26A C27 H27D . . 137.4 ?
    C26B C27 H27D . . 110.7 ?
    C28 C27 H27D . . 110.7 ?
    H27A C27 H27D . . 80.6 ?
    H27C C27 H27D . . 108.8 ?
    N1 C28 C27 . . 105.81(14) ?
    N1 C28 C29 . . 105.24(13) ?
    C27 C28 C29 . . 117.17(16) ?
    N1 C28 H28 . . 109.4 ?
    C27 C28 H28 . . 109.4 ?
    C29 C28 H28 . . 109.4 ?
    C30 C29 C28 . . 114.60(14) ?
    C30 C29 C9 . . 114.75(13) ?
    C28 C29 C9 . . 101.58(12) ?
    C30 C29 H29 . . 108.5 ?
    C28 C29 H29 . . 108.5 ?
    C9 C29 H29 . . 108.5 ?
    C31 C30 C35 . . 116.95(16) ?
    C31 C30 C29 . . 121.17(16) ?
    C35 C30 C29 . . 121.88(15) ?
    C30 C31 C32 . . 121.4(2) ?
    C30 C31 H31 . . 119.3 ?
    C32 C31 H31 . . 119.3 ?
    C33 C32 C31 . . 120.7(2) ?
    C33 C32 H32 . . 119.6 ?
    C31 C32 H32 . . 119.6 ?
    C32 C33 C34 . . 119.07(19) ?
    C32 C33 H33 . . 120.5 ?
    C34 C33 H33 . . 120.5 ?
    C33 C34 C35 . . 120.5(2) ?
    C33 C34 H34 . . 119.8 ?
    C35 C34 H34 . . 119.8 ?
    C34 C35 C30 . . 121.40(18) ?
    C34 C35 H35 . . 119.3 ?
    C30 C35 H35 . . 119.3 ?
loop_
    _geom_torsion_atom_site_label_1
    _geom_torsion_atom_site_label_2
    _geom_torsion_atom_site_label_3
    _geom_torsion_atom_site_label_4
    _geom_torsion_site_symmetry_1
    _geom_torsion_site_symmetry_2
    _geom_torsion_site_symmetry_3
    _geom_torsion_site_symmetry_4
    _geom_torsion
    _geom_torsion_publ_flag
    C7 C2 C3 C4 . . . . -1.2(3) ?
    C1 C2 C3 C4 . . . . 178.60(18) ?
    C2 C3 C4 C5 . . . . 1.2(3) ?
    C3 C4 C5 C6 . . . . -0.3(3) ?
    C3 C4 C5 C8 . . . . -179.86(17) ?
    C4 C5 C6 C7 . . . . -0.6(2) ?
    C8 C5 C6 C7 . . . . 178.94(15) ?
    C5 C6 C7 C2 . . . . 0.6(3) ?
    C3 C2 C7 C6 . . . . 0.3(3) ?
    C1 C2 C7 C6 . . . . -179.50(17) ?
    C6 C5 C8 O1 . . . . -168.12(16) ?
    C4 C5 C8 O1 . . . . 11.4(2) ?
    C6 C5 C8 C9 . . . . 12.4(2) ?
    C4 C5 C8 C9 . . . . -168.10(15) ?
    O1 C8 C9 C29 . . . . 22.8(2) ?
    C5 C8 C9 C29 . . . . -157.73(13) ?
    O1 C8 C9 C10 . . . . -96.54(17) ?
    C5 C8 C9 C10 . . . . 82.97(17) ?
    C25 N1 C10 C18 . . . . 101.23(19) ?
    C28 N1 C10 C18 . . . . -126.38(14) ?
    C25 N1 C10 C11 . . . . -13.1(2) ?
    C28 N1 C10 C11 . . . . 119.32(15) ?
    C25 N1 C10 C9 . . . . -139.91(17) ?
    C28 N1 C10 C9 . . . . -7.53(16) ?
    C8 C9 C10 N1 . . . . 153.63(13) ?
    C29 C9 C10 N1 . . . . 28.79(15) ?
    C8 C9 C10 C18 . . . . -88.06(16) ?
    C29 C9 C10 C18 . . . . 147.10(13) ?
    C8 C9 C10 C11 . . . . 25.37(18) ?
    C29 C9 C10 C11 . . . . -99.47(15) ?
    N1 C10 C11 C16 . . . . -62.9(2) ?
    C18 C10 C11 C16 . . . . 177.41(17) ?
    C9 C10 C11 C16 . . . . 57.8(2) ?
    N1 C10 C11 C12 . . . . 117.55(16) ?
    C18 C10 C11 C12 . . . . -2.19(17) ?
    C9 C10 C11 C12 . . . . -121.78(15) ?
    C16 C11 C12 C13 . . . . -0.2(3) ?
    C10 C11 C12 C13 . . . . 179.43(16) ?
    C16 C11 C12 C17 . . . . -178.88(16) ?
    C10 C11 C12 C17 . . . . 0.76(19) ?
    C11 C12 C13 C14 . . . . 0.0(3) ?
    C17 C12 C13 C14 . . . . 178.36(18) ?
    C12 C13 C14 C15 . . . . 0.4(3) ?
    C13 C14 C15 C16 . . . . -0.7(4) ?
    C14 C15 C16 C11 . . . . 0.5(3) ?
    C12 C11 C16 C15 . . . . 0.0(3) ?
    C10 C11 C16 C15 . . . . -179.59(18) ?
    C20 N3 C17 C18 . . . . 0.9(2) ?
    C20 N3 C17 C12 . . . . -177.45(16) ?
    C13 C12 C17 N3 . . . . 1.2(3) ?
    C11 C12 C17 N3 . . . . 179.73(17) ?
    C13 C12 C17 C18 . . . . -177.35(18) ?
    C11 C12 C17 C18 . . . . 1.17(19) ?
    C19 N2 C18 C17 . . . . 1.9(2) ?
    C19 N2 C18 C10 . . . . 179.80(14) ?
    N3 C17 C18 N2 . . . . -3.2(3) ?
    C12 C17 C18 N2 . . . . 175.48(15) ?
    N3 C17 C18 C10 . . . . 178.68(15) ?
    C12 C17 C18 C10 . . . . -2.67(18) ?
    N1 C10 C18 N2 . . . . 60.5(2) ?
    C11 C10 C18 N2 . . . . -175.19(15) ?
    C9 C10 C18 N2 . . . . -53.1(2) ?
    N1 C10 C18 C17 . . . . -121.43(14) ?
    C11 C10 C18 C17 . . . . 2.92(16) ?
    C9 C10 C18 C17 . . . . 125.04(14) ?
    C18 N2 C19 C24 . . . . -177.85(16) ?
    C18 N2 C19 C20 . . . . 1.2(2) ?
    C17 N3 C20 C21 . . . . -179.83(17) ?
    C17 N3 C20 C19 . . . . 2.1(2) ?
    N2 C19 C20 N3 . . . . -3.4(3) ?
    C24 C19 C20 N3 . . . . 175.65(17) ?
    N2 C19 C20 C21 . . . . 178.59(17) ?
    C24 C19 C20 C21 . . . . -2.4(3) ?
    N3 C20 C21 C22 . . . . -176.3(2) ?
    C19 C20 C21 C22 . . . . 1.8(3) ?
    C20 C21 C22 C23 . . . . 0.5(4) ?
    C21 C22 C23 C24 . . . . -2.2(4) ?
    C22 C23 C24 C19 . . . . 1.5(3) ?
    N2 C19 C24 C23 . . . . 179.85(19) ?
    C20 C19 C24 C23 . . . . 0.8(3) ?
    C28 N1 C25 C26B . . . . 17.7(7) ?
    C10 N1 C25 C26B . . . . 150.9(7) ?
    C28 N1 C25 C26A . . . . -17.1(4) ?
    C10 N1 C25 C26A . . . . 116.0(4) ?
    N1 C25 C26A C27 . . . . 30.8(6) ?
    C26B C25 C26A C27 . . . . -67.3(6) ?
    N1 C25 C26B C27 . . . . -25.4(10) ?
    C26A C25 C26B C27 . . . . 66.4(6) ?
    C25 C26A C27 C26B . . . . 66.4(5) ?
    C25 C26A C27 C28 . . . . -31.9(5) ?
    C25 C26B C27 C26A . . . . -66.8(6) ?
    C25 C26B C27 C28 . . . . 23.3(10) ?
    C25 N1 C28 C27 . . . . -2.8(2) ?
    C10 N1 C28 C27 . . . . -141.40(16) ?
    C25 N1 C28 C29 . . . . 121.90(17) ?
    C10 N1 C28 C29 . . . . -16.71(17) ?
    C26A C27 C28 N1 . . . . 21.0(4) ?
    C26B C27 C28 N1 . . . . -12.6(6) ?
    C26A C27 C28 C29 . . . . -95.9(3) ?
    C26B C27 C28 C29 . . . . -129.5(6) ?
    N1 C28 C29 C30 . . . . 158.35(13) ?
    C27 C28 C29 C30 . . . . -84.43(19) ?
    N1 C28 C29 C9 . . . . 34.03(16) ?
    C27 C28 C29 C9 . . . . 151.25(16) ?
    C8 C9 C29 C30 . . . . 72.33(18) ?
    C10 C9 C29 C30 . . . . -162.67(14) ?
    C8 C9 C29 C28 . . . . -163.45(13) ?
    C10 C9 C29 C28 . . . . -38.46(15) ?
    C28 C29 C30 C31 . . . . 116.83(19) ?
    C9 C29 C30 C31 . . . . -126.17(19) ?
    C28 C29 C30 C35 . . . . -62.5(2) ?
    C9 C29 C30 C35 . . . . 54.5(2) ?
    C35 C30 C31 C32 . . . . 0.1(3) ?
    C29 C30 C31 C32 . . . . -179.2(2) ?
    C30 C31 C32 C33 . . . . -0.5(4) ?
    C31 C32 C33 C34 . . . . 0.4(4) ?
    C32 C33 C34 C35 . . . . 0.0(4) ?
    C33 C34 C35 C30 . . . . -0.4(3) ?
    C31 C30 C35 C34 . . . . 0.3(3) ?
    C29 C30 C35 C34 . . . . 179.62(17) ?
loop_
    _geom_hbond_atom_site_label_D
    _geom_hbond_atom_site_label_H
    _geom_hbond_atom_site_label_A
    _geom_hbond_site_symmetry_A
    _geom_hbond_distance_DH
    _geom_hbond_distance_HA
    _geom_hbond_distance_DA
    _geom_hbond_angle_DHA
    C1 H1C O1 6_657 0.96 2.56 3.483(2) 161
    C22 H22 O1 2 0.93 2.48 3.361(3) 158
_iucr_refine_instructions_details
;
TITL PRU in Pbca
CELL  0.71073  16.4102  16.4371  20.0648   90.000   90.000   90.000
ZERR     8.00   0.0006   0.0006   0.0007    0.000    0.000    0.000
LATT   1
SYMM  1/2 - X, - Y, 1/2 + Z
SYMM  1/2 + X, 1/2 - Y, - Z
SYMM  - X, 1/2 + Y, 1/2 - Z
SFAC  C    H    N    O
UNIT  280  232  24   8
MERG   2
SIZE 0.35 0.3 0.25
DELU C25 C26A
SADI 0.01 C25 C26B C25 C26A
SADI 0.01 C27 C26A C27 C26B
FMAP   2
PLAN   20
ACTA
BOND   $H
CONF
L.S.  20
WGHT    0.061400    1.031200
FVAR       0.08010   0.67580
O1    4    0.102515    0.100577    0.721324    11.00000    0.06075    0.06262 =
         0.06205    0.01737   -0.01301    0.00015
N1    3    0.012149   -0.110502    0.824738    11.00000    0.04946    0.05871 =
         0.04411   -0.00243    0.00101   -0.01231
N2    3    0.176190   -0.115830    0.897356    11.00000    0.05627    0.04823 =
         0.04362    0.00162   -0.00565    0.00149
N3    3    0.152237   -0.003044    1.004570    11.00000    0.06496    0.06268 =
         0.04468   -0.00784   -0.00664   -0.00332
C1    1    0.442538    0.184034    0.869988    11.00000    0.05594    0.07290 =
         0.07687   -0.00095   -0.00283   -0.01797
AFIX 137
H1A   2    0.453900    0.158630    0.912056    11.00000   -1.50000
H1B   2    0.436797    0.241654    0.876238    11.00000   -1.50000
H1C   2    0.486553    0.173574    0.839659    11.00000   -1.50000
AFIX   0
C2    1    0.364635    0.149889    0.841757    11.00000    0.04763    0.05560 =
         0.04869   -0.00553    0.00668   -0.00814
C3    1    0.307623    0.199570    0.811474    11.00000    0.05871    0.04290 =
         0.08405   -0.00085   -0.00025   -0.00567
AFIX  43
H3    2    0.317079    0.255298    0.809378    11.00000   -1.20000
AFIX   0
C4    1    0.237032    0.168347    0.784299    11.00000    0.05363    0.04495 =
         0.07790    0.00455   -0.00379    0.00234
AFIX  43
H4    2    0.200332    0.203196    0.763505    11.00000   -1.20000
AFIX   0
C5    1    0.219910    0.085812    0.787490    11.00000    0.04433    0.04322 =
         0.04191   -0.00039    0.00243   -0.00017
C6    1    0.276047    0.035721    0.818503    11.00000    0.04911    0.04269 =
         0.05253    0.00080   -0.00053   -0.00357
AFIX  43
H6    2    0.265832   -0.019795    0.821691    11.00000   -1.20000
AFIX   0
C7    1    0.347261    0.067384    0.844838    11.00000    0.04695    0.05565 =
         0.05503    0.00350   -0.00403   -0.00035
AFIX  43
H7    2    0.384369    0.032492    0.865093    11.00000   -1.20000
AFIX   0
C8    1    0.142564    0.055839    0.756975    11.00000    0.04557    0.04951 =
         0.03856    0.00087    0.00132    0.00270
C9    1    0.113260   -0.030006    0.770658    11.00000    0.04041    0.04639 =
         0.03716   -0.00186   -0.00275   -0.00061
AFIX  13
H9    2    0.160996   -0.065772    0.772347    11.00000   -1.20000
AFIX   0
C10   1    0.064897   -0.039856    0.838079    11.00000    0.04534    0.04819 =
         0.03731   -0.00011   -0.00196   -0.00175
C11   1    0.023367    0.037811    0.863170    11.00000    0.04633    0.05336 =
         0.04490    0.00260    0.00302    0.00191
C12   1    0.050566    0.058795    0.926739    11.00000    0.05379    0.04973 =
         0.04739   -0.00339    0.00395   -0.00219
C13   1    0.021622    0.127536    0.959038    11.00000    0.07945    0.06081 =
         0.06528   -0.01517    0.00198    0.00710
AFIX  43
H13   2    0.040064    0.141123    1.001428    11.00000   -1.20000
AFIX   0
C14   1   -0.035362    0.175464    0.926715    11.00000    0.09120    0.06290 =
         0.08755   -0.01183    0.00993    0.02093
AFIX  43
H14   2   -0.055283    0.222044    0.947374    11.00000   -1.20000
AFIX   0
C15   1   -0.062799    0.154501    0.863963    11.00000    0.07511    0.07332 =
         0.08170    0.00665    0.00578    0.02682
AFIX  43
H15   2   -0.101536    0.186967    0.843053    11.00000   -1.20000
AFIX   0
C16   1   -0.033742    0.086177    0.831695    11.00000    0.06301    0.07272 =
         0.05494    0.00489    0.00141    0.01392
AFIX  43
H16   2   -0.052389    0.072891    0.789301    11.00000   -1.20000
AFIX   0
C17   1    0.111446   -0.000495    0.948438    11.00000    0.05071    0.04863 =
         0.03892   -0.00170   -0.00103   -0.00618
C18   1    0.122292   -0.057612    0.896073    11.00000    0.04701    0.04282 =
         0.03768    0.00099   -0.00069   -0.00558
C19   1    0.221349   -0.119771    0.955267    11.00000    0.05455    0.05194 =
         0.04661    0.00700   -0.00714   -0.00429
C20   1    0.208077   -0.065460    1.008664    11.00000    0.05857    0.06044 =
         0.04496    0.00216   -0.00951   -0.00835
C21   1    0.255221   -0.074195    1.066865    11.00000    0.08570    0.08182 =
         0.05518   -0.00263   -0.02426   -0.00319
AFIX  43
H21   2    0.246190   -0.039848    1.102950    11.00000   -1.20000
AFIX   0
C22   1    0.313661   -0.132281    1.070695    11.00000    0.09010    0.09019 =
         0.07007    0.01108   -0.03451   -0.00430
AFIX  43
H22   2    0.344049   -0.137648    1.109570    11.00000   -1.20000
AFIX   0
C23   1    0.328726   -0.183867    1.017305    11.00000    0.07996    0.07730 =
         0.08489    0.01501   -0.02565    0.01145
AFIX  43
H23   2    0.370295   -0.222155    1.020256    11.00000   -1.20000
AFIX   0
C24   1    0.283056   -0.178965    0.960397    11.00000    0.07777    0.06346 =
         0.06501    0.00631   -0.01483    0.01020
AFIX  43
H24   2    0.292727   -0.214574    0.925256    11.00000   -1.20000
AFIX   0
C25   1   -0.071805   -0.114374    0.847110    11.00000    0.06114    0.10419 =
         0.07077   -0.01720    0.01958   -0.02414
PART    1
AFIX  23
H25A  2   -0.085520   -0.066804    0.873429    21.00000   -1.20000
H25B  2   -0.080902   -0.162661    0.873887    21.00000   -1.20000
PART    2
H25C  2   -0.095390   -0.060285    0.848402   -21.00000   -1.20000
H25D  2   -0.074652   -0.137676    0.891464   -21.00000   -1.20000
AFIX   0
PART    1
C26A  1   -0.120832   -0.117166    0.785829    21.00000    0.04399    0.12396 =
         0.07431    0.01852   -0.00193   -0.00685
AFIX  23
H26A  2   -0.134058   -0.062568    0.771008    21.00000   -1.20000
H26B  2   -0.171178   -0.146657    0.793443    21.00000   -1.20000
AFIX   0
PART    2
C26B  1   -0.115987   -0.165530    0.799540   -21.00000    0.04657    0.09043 =
         0.05902   -0.00947    0.00853   -0.01340
AFIX  23
H26C  2   -0.171337   -0.146019    0.793856   -21.00000   -1.20000
H26D  2   -0.117900   -0.221390    0.815052   -21.00000   -1.20000
AFIX   0
PART    0
C27   1   -0.069701   -0.159940    0.734826    11.00000    0.05969    0.10466 =
         0.05886   -0.00593   -0.00322   -0.03164
PART    1
AFIX  23
H27A  2   -0.082706   -0.141529    0.690144    21.00000   -1.20000
H27B  2   -0.077039   -0.218423    0.737221    21.00000   -1.20000
PART    2
H27C  2   -0.093791   -0.119270    0.705862   -21.00000   -1.20000
H27D  2   -0.069780   -0.211904    0.711914   -21.00000   -1.20000
AFIX   0
PART    0
C28   1    0.016798   -0.135681    0.754451    11.00000    0.04866    0.05775 =
         0.04667   -0.00785    0.00124   -0.00790
AFIX  13
H28   2    0.052820   -0.182984    0.750460    11.00000   -1.20000
AFIX   0
C29   1    0.054613   -0.063374    0.717836    11.00000    0.03938    0.05338 =
         0.03960   -0.00281   -0.00363    0.00067
AFIX  13
H29   2    0.011960   -0.022792    0.709872    11.00000   -1.20000
AFIX   0
C30   1    0.093878   -0.084340    0.652009    11.00000    0.04513    0.05638 =
         0.03974   -0.00638   -0.00198   -0.00642
C31   1    0.064952   -0.052719    0.593216    11.00000    0.08381    0.09568 =
         0.04331   -0.00387   -0.00457    0.02456
AFIX  43
H31   2    0.020805   -0.017259    0.594137    11.00000   -1.20000
AFIX   0
C32   1    0.099954   -0.072416    0.532885    11.00000    0.12056    0.11919 =
         0.04033   -0.00094   -0.00174    0.02810
AFIX  43
H32   2    0.078909   -0.050439    0.493796    11.00000   -1.20000
AFIX   0
C33   1    0.164835   -0.123565    0.529916    11.00000    0.09028    0.10022 =
         0.04771   -0.01569    0.01296   -0.00340
AFIX  43
H33   2    0.188494   -0.136458    0.489145    11.00000   -1.20000
AFIX   0
C34   1    0.194728   -0.155672    0.587396    11.00000    0.06054    0.08983 =
         0.06576   -0.02102    0.00902    0.00399
AFIX  43
H34   2    0.239156   -0.190752    0.585930    11.00000   -1.20000
AFIX   0
C35   1    0.159613   -0.136566    0.647848    11.00000    0.05192    0.07904 =
         0.04947   -0.00732    0.00073    0.00369
AFIX  43
H35   2    0.180643   -0.159334    0.686637    11.00000   -1.20000
HKLF    4
END
;
