# Supplementary material for: {1′-Phenyl-1′,2′,5′,6′,7′,7a’-hexa­hydro­spiro­[indeno­[1,2-b]quinoxaline-11,3′-pyrrolizin]-2′-yl}(p-tol­yl)methanone
Source: Acta Crystallogr Sect E Struct Rep Online. 2012 Jul 18;68(Pt 8):o2469. doi: 10.1107/S1600536812031480 (PMC3414925; doi:10.1107/S1600536812031480)
Supplement: Supplementary file 2 [file e-68-o2469-Isup2.hkl]

# 
# h,k,l, Fc-squared, Fo-squared, sigma(Fo-squared) and status flag 
# 
data_I
_shelx_title ' PRU in Pbca' 
_shelx_refln_list_code          4 
_shelx_F_calc_maximum      405.04 
_exptl_crystal_F_000      2144.00 
_reflns_d_resolution_high  0.7497 
 
loop_ 
 _symmetry_equiv_pos_as_xyz 
 'x, y, z' 
 '-x+1/2, -y, z+1/2' 
 'x+1/2, -y+1/2, -z' 
 '-x, y+1/2, -z+1/2' 
 '-x, -y, -z' 
 'x-1/2, y, -z-1/2' 
 '-x-1/2, y-1/2, z' 
 'x, -y-1/2, z-1/2' 
 
_cell_length_a    16.4102 
_cell_length_b    16.4371 
_cell_length_c    20.0648 
_cell_angle_alpha  90.000 
_cell_angle_beta   90.000 
_cell_angle_gamma  90.000 
 
_shelx_F_squared_multiplier     1.000 
 
loop_ 
 _refln_index_h 
 _refln_index_k 
 _refln_index_l 
 _refln_F_squared_calc 
 _refln_F_squared_meas 
 _refln_F_squared_sigma 
 _refln_observed_status 
   2   0   0     4021.58     3741.35     54.28 o 
   4   0   0     2403.75     2310.65     34.82 o 
   6   0   0      434.50      460.68     13.50 o 
   8   0   0     2209.27     2181.40     62.79 o 
  10   0   0      559.09      461.19     33.51 o 
  12   0   0      514.81      448.49     12.83 o 
  14   0   0       77.39       71.18      9.38 o 
  16   0   0        3.54        2.75     14.24 o 
  18   0   0      560.85      593.78     67.01 o 
  20   0   0       27.65       77.92     43.64 o 
   2   1   0    22051.56    20586.99    209.82 o 
   4   1   0      110.37       87.87      3.53 o 
   6   1   0     6048.93     5877.91     62.65 o 
   8   1   0     7279.14     7597.69     86.00 o 
  10   1   0      159.52      122.59      7.48 o 
  12   1   0       91.97       74.96      8.54 o 
  14   1   0      119.62      132.76     15.07 o 
  16   1   0       71.28       49.67      9.20 o 
  18   1   0       10.91       52.92     24.78 o 
  20   1   0       11.04       81.22     38.18 o 
   0   2   0   127259.54   116464.13   1465.70 o 
   2   2   0     7216.87     6904.58     77.02 o 
   4   2   0    11739.10    11631.52    147.75 o 
   6   2   0     3579.05     3683.19     57.71 o 
   8   2   0     6868.38     7147.60    107.11 o 
  10   2   0      159.24      122.27      7.95 o 
  12   2   0      253.90      287.84     11.78 o 
  14   2   0       33.74       35.27     11.75 o 
  16   2   0      196.33      180.09     18.21 o 
  18   2   0      217.20      180.20     18.60 o 
  20   2   0        2.37       11.11     25.27 o 
   2   3   0    29187.33    26697.77    274.82 o 
   4   3   0     1678.93     1807.89     25.57 o 
   6   3   0      646.13      614.08     20.41 o 
   8   3   0      561.34      556.12     18.42 o 
  10   3   0       30.12       30.66      6.67 o 
  12   3   0       44.85       58.83      7.55 o 
  14   3   0      113.97      137.13     10.49 o 
  16   3   0       30.96       41.44     13.82 o 
  18   3   0        0.64       30.28     23.06 o 
  20   3   0      139.14      139.88     25.44 o 
   0   4   0   164055.16   149655.88   2074.80 o 
   2   4   0      262.94      216.01      7.26 o 
   4   4   0     3165.36     3473.07     45.38 o 
   6   4   0     2889.02     3382.07     48.55 o 
   8   4   0     1049.01      996.32     30.34 o 
  10   4   0      385.89      371.42     15.11 o 
  12   4   0      730.85      706.32     28.92 o 
  14   4   0        2.52       -2.11      8.16 o 
  16   4   0       18.49       30.28     10.53 o 
  18   4   0        5.64       24.64     23.06 o 
  20   4   0       54.69      114.03     32.16 o 
   2   5   0     8055.33     7675.57     82.67 o 
   4   5   0     4025.40     3900.12     49.04 o 
   6   5   0      217.31      255.37      9.74 o 
   8   5   0     9725.05    10361.65    150.81 o 
  10   5   0      193.12      227.66     12.73 o 
  12   5   0      166.84      160.64     14.20 o 
  14   5   0      183.57      160.24     13.66 o 
  16   5   0      267.62      283.85     17.59 o 
  18   5   0       35.13       55.97     25.46 o 
  20   5   0       96.75      213.51     56.10 o 
   0   6   0      892.13      701.71     18.25 o 
   2   6   0      873.19      994.11     16.21 o 
   4   6   0       41.55        6.84      4.06 o 
   6   6   0     2236.45     2290.16     37.44 o 
   8   6   0      306.55      249.19     12.48 o 
  10   6   0      511.37      468.50     19.27 o 
  12   6   0       10.34        2.90      9.44 o 
  14   6   0        8.09       -3.22     10.11 o 
  16   6   0      292.20      309.50     23.94 o 
  18   6   0        0.55      -29.61     31.17 o 
  20   6   0       27.87       87.27     45.20 o 
   2   7   0     5663.74     5804.00     69.13 o 
   4   7   0     8821.06     8951.37     97.70 o 
   6   7   0      311.92      459.29     17.96 o 
   8   7   0     2899.68     3359.25     58.49 o 
  10   7   0        1.03        4.35      7.27 o 
  12   7   0      121.06      137.41     20.25 o 
  14   7   0     1767.96     1691.09     46.25 o 
  16   7   0       32.68       47.95     14.01 o 
  18   7   0        0.05       20.26     35.84 o 
   0   8   0     5822.99     6363.18    107.42 o 
   2   8   0       53.16       84.51      5.85 o 
   4   8   0      947.91      768.09     15.30 o 
   6   8   0     6890.08     7827.78    121.44 o 
   8   8   0     1598.20     1847.15     38.51 o 
  10   8   0     2206.96     2026.27     42.11 o 
  12   8   0     1342.42     1235.67     44.99 o 
  14   8   0       78.20       81.71     17.89 o 
  16   8   0       58.07       21.58     16.27 o 
  18   8   0        0.94       38.96     35.84 o 
   2   9   0      991.71     1113.74     24.00 o 
   4   9   0     3407.53     3480.97     46.25 o 
   6   9   0      309.31      341.90     14.26 o 
   8   9   0      929.04     1026.88     35.27 o 
  10   9   0      235.95      206.34     13.94 o 
  12   9   0      616.51      549.75     24.77 o 
  14   9   0       83.53      113.92     19.31 o 
  16   9   0       89.63       76.21     47.53 o 
  18   9   0       61.08      126.24     46.75 o 
   0  10   0     1943.30     2098.67     46.34 o 
   2  10   0      582.78      528.32     18.45 o 
   4  10   0        0.03        4.95      4.92 o 
   6  10   0       86.19       77.77      9.83 o 
   8  10   0      205.57      165.89     14.74 o 
  10  10   0     2439.89     2315.40     56.60 o 
  12  10   0      354.40      272.27     18.91 o 
  14  10   0      360.49      348.08     27.40 o 
  16  10   0      181.95      158.13     29.92 o 
  18  10   0       19.53       46.75     43.64 o 
   2  11   0      350.67      361.57     11.67 o 
   4  11   0     1904.69     1782.84     32.93 o 
   6  11   0      250.31      250.01     16.24 o 
   8  11   0      127.85      170.76     16.20 o 
  10  11   0       15.57       -6.73     10.38 o 
  12  11   0       13.78        6.51     11.28 o 
  14  11   0      195.58      201.86     39.13 o 
  16  11   0       46.95       29.21     23.52 o 
  18  11   0       97.83       82.60     49.87 o 
   0  12   0      115.20      104.20     12.20 o 
   2  12   0      176.69      189.11     10.55 o 
   4  12   0      137.74      127.63     12.89 o 
   6  12   0     1290.28     1283.57     49.04 o 
   8  12   0       94.73       82.07     13.28 o 
  10  12   0      136.95      195.80     17.72 o 
  12  12   0       17.39       12.70     12.35 o 
  14  12   0       24.32       37.96     17.03 o 
  16  12   0      103.29      122.27     42.86 o 
   2  13   0      538.54      562.25     22.52 o 
   4  13   0      780.99      748.26     26.73 o 
   6  13   0        0.39       -8.86      8.86 o 
   8  13   0      683.90      723.56     28.93 o 
  10  13   0        2.80       -0.07     10.95 o 
  12  13   0       89.70       51.63     15.13 o 
  14  13   0       27.79       74.92     18.04 o 
  16  13   0        0.33        5.83     59.22 o 
   0  14   0       18.34       18.70     18.70 o 
   2  14   0       93.08       86.34     13.18 o 
   4  14   0      887.97      929.20     30.86 o 
   6  14   0      137.60      144.84     15.41 o 
   8  14   0        0.07       -2.62     10.91 o 
  10  14   0      143.34      145.46     17.73 o 
  12  14   0       14.42       -2.37     12.69 o 
  14  14   0       29.07       36.41     16.98 o 
  16  14   0        4.26      -25.71     25.71 o 
   2  15   0       74.94       61.28     15.43 o 
   4  15   0       50.68       80.55     18.25 o 
   6  15   0      265.30      249.38     20.66 o 
   8  15   0       95.84       86.04     14.75 o 
  10  15   0        2.46        5.41     12.36 o 
  12  15   0        8.02       -1.78     13.82 o 
  14  15   0        0.57       -8.94     16.67 o 
   0  16   0      848.69     1080.02     65.46 o 
   2  16   0       14.17        9.85     13.74 o 
   4  16   0       37.15       19.63     14.85 o 
   6  16   0      579.57      599.04     58.63 o 
   8  16   0       56.09       53.60     15.69 o 
  10  16   0      187.45      220.53     21.11 o 
  12  16   0        2.50       15.71     18.40 o 
  14  16   0        0.26      -17.35     24.93 o 
   2  17   0      134.74       71.56     19.48 o 
   4  17   0        0.65      -12.64     12.64 o 
   6  17   0       35.76        8.08     14.85 o 
   8  17   0        5.85       16.00     17.14 o 
  10  17   0        2.93        0.49     14.57 o 
  12  17   0        4.92        7.82     17.11 o 
   0  18   0      137.22      137.15     31.17 o 
   2  18   0       10.07        9.96     24.16 o 
   4  18   0       85.69       90.11     19.84 o 
   6  18   0        1.56        4.68     14.60 o 
   8  18   0        3.80      -13.74     13.74 o 
  10  18   0      138.10      192.63     28.65 o 
  12  18   0        5.71      -19.48     19.48 o 
   2  19   0        0.30       -0.87     14.85 o 
   4  19   0       29.00       84.88     21.30 o 
   6  19   0        1.64       -9.35     14.60 o 
   8  19   0       54.37       24.68     19.74 o 
  10  19   0        6.64       -9.35     18.73 o 
   0  20   0        0.78        1.56     21.82 o 
   2  20   0       25.10        8.50     17.96 o 
   4  20   0      268.90      312.14     65.46 o 
   6  20   0        1.81      -17.70     21.82 o 
   8  20   0        0.20      -14.03     28.05 o 
   2  21   0        4.22       -6.13     17.05 o 
   1   1   1    15623.46    14603.92     96.18 o 
   2   1   1    33161.15    30472.07    197.98 o 
   3   1   1    11942.11    10594.96     81.59 o 
   4   1   1      891.77      907.15      9.68 o 
   5   1   1      784.55      727.51      8.18 o 
   6   1   1       41.80       72.62      2.72 o 
   7   1   1      521.93      474.40      6.21 o 
   8   1   1        2.53       -1.88      1.88 o 
   9   1   1      439.68      431.03      6.62 o 
  10   1   1      604.90      561.75     10.73 o 
  11   1   1      981.18      983.15     13.34 o 
  12   1   1     1252.83     1238.65     18.11 o 
  13   1   1      282.00      275.49      8.42 o 
  14   1   1      138.71      123.72      7.06 o 
  15   1   1       10.58        9.60      4.39 o 
  16   1   1       81.65       79.45      8.21 o 
  17   1   1       16.57       29.07      8.58 o 
  18   1   1       18.33       20.27     10.69 o 
  19   1   1        0.01        4.18     10.18 o 
  20   1   1      126.76      162.09     28.28 o 
  21   1   1      105.73      134.92     23.76 o 
   0   2   1      982.27      982.52     14.54 o 
   1   2   1     1674.81     1667.29     12.15 o 
   2   2   1    17528.97    16147.76    108.49 o 
   3   2   1    28379.81    25965.60    199.16 o 
   4   2   1     3329.94     3141.43     26.33 o 
   5   2   1      326.91      307.43      5.20 o 
   6   2   1      502.45      441.56      6.94 o 
   7   2   1       19.91       20.64      2.49 o 
   8   2   1     1067.14     1112.74     13.73 o 
   9   2   1       60.92       57.64      3.60 o 
  10   2   1     1336.63     1496.59     19.22 o 
  11   2   1      449.11      430.30     10.63 o 
  12   2   1     1071.94     1162.48     16.02 o 
  13   2   1        3.93       -3.65      3.65 o 
  14   2   1       37.29       31.12      4.81 o 
  15   2   1       26.13       25.82      8.60 o 
  16   2   1      407.00      402.34     16.48 o 
  17   2   1        1.24        1.28      7.11 o 
  18   2   1      117.57       96.81     10.63 o 
  19   2   1       76.17       88.97     14.61 o 
  20   2   1       46.43       99.21     19.22 o 
  21   2   1       22.75       87.15     22.27 o 
   1   3   1     5466.84     5521.50     41.78 o 
   2   3   1    26367.75    24203.89    176.19 o 
   3   3   1    54836.08    53171.74    391.96 o 
   4   3   1    42516.79    40607.61    310.26 o 
   5   3   1      798.92      748.35     10.21 o 
   6   3   1      611.53      652.49      9.89 o 
   7   3   1      820.10      833.74     13.27 o 
   8   3   1        0.06       -1.97      4.04 o 
   9   3   1      487.97      485.42     11.18 o 
  10   3   1      229.45      249.74      8.37 o 
  11   3   1       30.24       25.41      4.39 o 
  12   3   1      438.10      428.17     13.12 o 
  13   3   1      171.51      175.15      7.54 o 
  14   3   1     2697.09     2766.12     38.99 o 
  15   3   1       51.32       49.24      6.30 o 
  16   3   1       24.13       41.94      8.12 o 
  17   3   1        0.35        5.24     11.23 o 
  18   3   1       50.20       57.89     15.68 o 
  19   3   1       52.10       52.00     11.24 o 
  20   3   1       30.65       50.40     14.29 o 
  21   3   1        0.09       18.15     16.57 o 
   0   4   1     1308.60     1369.49     17.04 o 
   1   4   1        1.33        2.66      1.75 o 
   2   4   1     6565.08     6343.35     49.78 o 
   3   4   1    11500.75    11068.16     87.31 o 
   4   4   1     1158.20     1283.57     13.66 o 
   5   4   1      944.78      925.33     12.12 o 
   6   4   1     2087.30     2220.25     23.33 o 
   7   4   1      940.78     1016.55     14.19 o 
   8   4   1     1155.31     1002.16     17.66 o 
   9   4   1       35.21       36.18      5.33 o 
  10   4   1       37.82       69.23      6.00 o 
  11   4   1      191.73      188.40      8.41 o 
  12   4   1       10.07       13.63      4.74 o 
  13   4   1       60.28       62.13      7.20 o 
  14   4   1       87.00       98.45      8.24 o 
  15   4   1      191.06      183.64     10.08 o 
  16   4   1     1296.30     1315.98     24.11 o 
  17   4   1      231.02      267.13     12.90 o 
  18   4   1       38.72       72.62     16.01 o 
  19   4   1        0.13       15.73     16.31 o 
  20   4   1        8.69       18.89     10.77 o 
  21   4   1        5.01       21.46     29.61 o 
   1   5   1        2.60       -0.50      1.86 o 
   2   5   1     9226.20     9500.87     71.57 o 
   3   5   1      865.19      789.93      9.64 o 
   4   5   1      597.43      571.50     10.47 o 
   5   5   1    13326.63    12916.92    112.39 o 
   6   5   1     3041.13     3233.83     33.81 o 
   7   5   1     3129.85     3598.72     35.85 o 
   8   5   1      647.54      711.38     13.29 o 
   9   5   1      113.85      123.66      6.85 o 
  10   5   1        1.07        1.71      5.33 o 
  11   5   1       49.97       46.41      5.96 o 
  12   5   1      103.07       96.82      8.97 o 
  13   5   1        4.51       -1.51      6.84 o 
  14   5   1       88.52       90.16      8.49 o 
  15   5   1      171.50      170.85     10.37 o 
  16   5   1        1.29        8.00      7.56 o 
  17   5   1       33.88       37.11      8.67 o 
  18   5   1       16.56       37.01     15.16 o 
  19   5   1       30.70       30.64     20.86 o 
  20   5   1       17.32       40.84     29.06 o 
   0   6   1    12162.55    11937.49    126.41 o 
   1   6   1       67.95       61.56      2.83 o 
   2   6   1     1314.63     1287.03     13.32 o 
   3   6   1       11.00       21.23      2.42 o 
   4   6   1     5039.22     5549.71     48.37 o 
   5   6   1     2067.06     2012.17     23.15 o 
   6   6   1     7969.70     8461.30     73.60 o 
   7   6   1      210.72      232.61      8.82 o 
   8   6   1        3.36       -0.04      3.88 o 
   9   6   1      280.51      306.46      9.97 o 
  10   6   1        9.18       14.12      5.51 o 
  11   6   1        1.97        0.36      5.70 o 
  12   6   1      338.77      275.61     12.57 o 
  13   6   1        3.71       -3.38      8.54 o 
  14   6   1      110.28       99.84     10.76 o 
  15   6   1        0.08        8.58      6.96 o 
  16   6   1      168.43      156.35     12.22 o 
  17   6   1       12.20       12.89      9.14 o 
  18   6   1       89.09      128.72     21.08 o 
  19   6   1        1.75       17.39     49.87 o 
  20   6   1       13.85       15.58     27.55 o 
   1   7   1     2195.60     2183.23     20.68 o 
   2   7   1     1884.14     1934.48     19.37 o 
   3   7   1      186.41      197.17      5.06 o 
   4   7   1     6180.87     5897.73     51.85 o 
   5   7   1     2504.44     2408.43     27.45 o 
   6   7   1      730.78      778.48     11.99 o 
   7   7   1        0.61       -1.02      3.59 o 
   8   7   1     1458.41     1423.42     23.15 o 
   9   7   1       27.16       27.91      5.33 o 
  10   7   1        6.77       -5.05      5.05 o 
  11   7   1       39.07       30.89      7.47 o 
  12   7   1     1391.65     1445.43     28.55 o 
  13   7   1      260.92      252.97     12.90 o 
  14   7   1      433.47      451.80     16.82 o 
  15   7   1      157.83      138.43     11.51 o 
  16   7   1        0.29        7.37      8.67 o 
  17   7   1       13.77        6.38     15.16 o 
  18   7   1        0.50       18.77     19.40 o 
  19   7   1        5.72       -7.25     25.27 o 
   0   8   1      810.40      798.02     15.52 o 
   1   8   1      509.21      472.29      8.60 o 
   2   8   1       11.57       11.54      2.72 o 
   3   8   1      773.17      928.80     11.77 o 
   4   8   1     1070.06     1156.88     15.77 o 
   5   8   1       17.64        2.11      3.26 o 
   6   8   1      244.35      269.34      9.74 o 
   7   8   1      255.41      218.19      7.26 o 
   8   8   1      430.37      439.64     12.63 o 
   9   8   1      522.40      469.51     13.38 o 
  10   8   1      434.17      451.65     17.52 o 
  11   8   1      194.91      180.97      9.89 o 
  12   8   1       94.15      105.46     10.14 o 
  13   8   1       35.14       38.80      9.59 o 
  14   8   1       61.11       35.88     10.18 o 
  15   8   1        3.71       19.29     10.72 o 
  16   8   1        3.46        0.48     11.57 o 
  17   8   1        8.52        3.78     18.42 o 
  18   8   1       52.74       52.07     22.35 o 
  19   8   1        0.40       16.27     27.48 o 
   1   9   1      897.81      825.19     11.51 o 
   2   9   1       65.07       72.29      3.98 o 
   3   9   1     1808.25     2040.06     22.23 o 
   4   9   1      131.12      178.26      6.45 o 
   5   9   1      302.54      325.38      8.29 o 
   6   9   1       14.28       13.88      4.28 o 
   7   9   1       97.87      105.79      6.58 o 
   8   9   1        1.80       -2.15      5.71 o 
   9   9   1       38.08       24.12      6.28 o 
  10   9   1        1.00        4.25      6.14 o 
  11   9   1       59.42       78.35      9.29 o 
  12   9   1      330.55      308.37     13.06 o 
  13   9   1      305.02      278.43     19.75 o 
  14   9   1      237.72      216.17     17.03 o 
  15   9   1       13.61       12.30     10.90 o 
  16   9   1        1.53      -13.80     20.25 o 
  17   9   1        0.45       17.07     20.00 o 
  18   9   1       19.25       53.11     28.08 o 
  19   9   1        1.70       31.17     42.08 o 
   0  10   1     6269.07     6468.87     98.82 o 
   1  10   1        3.62       -2.87      3.01 o 
   2  10   1        0.03        8.34      2.99 o 
   3  10   1      229.32      246.37      6.79 o 
   4  10   1      197.51      216.90      6.78 o 
   5  10   1      123.85      125.54      6.08 o 
   6  10   1      249.63      259.57      9.54 o 
   7  10   1      105.18      123.19      9.35 o 
   8  10   1      184.06      183.99     10.61 o 
   9  10   1      478.51      509.94     18.07 o 
  10  10   1      333.21      325.32     13.96 o 
  11  10   1      141.73      153.29     11.19 o 
  12  10   1       28.85       12.25      8.19 o 
  13  10   1        9.16       -0.91      8.87 o 
  14  10   1        1.41       11.31     12.14 o 
  15  10   1       35.72       30.83     13.53 o 
  16  10   1        0.00       12.03     15.00 o 
  17  10   1        4.66       33.91     20.30 o 
  18  10   1       21.62       15.58     27.55 o 
   1  11   1       68.05       78.22      4.81 o 
   2  11   1      375.23      436.27      9.07 o 
   3  11   1      618.64      618.78     11.31 o 
   4  11   1      492.41      508.48     11.31 o 
   5  11   1        7.01        3.41      4.65 o 
   6  11   1      648.02      603.66     15.70 o 
   7  11   1      574.26      647.65     17.86 o 
   8  11   1     3146.95     2940.45     48.20 o 
   9  11   1        6.04        9.97      7.77 o 
  10  11   1       10.91       25.65      7.88 o 
  11  11   1        1.55       -6.81      6.81 o 
  12  11   1       16.72       14.90      8.42 o 
  13  11   1        3.67       -7.85      7.85 o 
  14  11   1      113.00      100.16     14.53 o 
  15  11   1        7.41       36.09     16.12 o 
  16  11   1       35.79       41.78     17.55 o 
  17  11   1        8.31       37.97     31.82 o 
  18  11   1       18.80       36.81     60.78 o 
   0  12   1       51.53       52.50      7.22 o 
   1  12   1      312.02      318.06      8.89 o 
   2  12   1       42.15       39.27      4.95 o 
   3  12   1      138.01      141.80      8.69 o 
   4  12   1      136.64      117.28      7.64 o 
   5  12   1       68.51       77.76      8.35 o 
   6  12   1      237.85      263.11     12.27 o 
   7  12   1      485.33      432.67     15.24 o 
   8  12   1      272.45      269.77     13.17 o 
   9  12   1       95.79       90.01      9.87 o 
  10  12   1       89.16      115.48     10.76 o 
  11  12   1       12.93        8.80      8.20 o 
  12  12   1       11.96        9.13     11.49 o 
  13  12   1       17.22       28.02      9.48 o 
  14  12   1       74.88       82.41     14.57 o 
  15  12   1        2.55        4.89     15.40 o 
  16  12   1        3.36       29.22     17.59 o 
  17  12   1       35.38       62.25     27.94 o 
   1  13   1       77.26       81.61      6.92 o 
   2  13   1      273.74      251.29     10.39 o 
   3  13   1      235.86      225.32     10.98 o 
   4  13   1      428.23      453.84     14.91 o 
   5  13   1       51.52       44.75      8.03 o 
   6  13   1      169.59      153.36     10.79 o 
   7  13   1       40.82       45.56      8.57 o 
   8  13   1      751.08      692.35     20.08 o 
   9  13   1       14.62       12.36      7.99 o 
  10  13   1        3.83        3.72      7.76 o 
  11  13   1       60.54       58.92     10.00 o 
  12  13   1       27.16       44.15     10.00 o 
  13  13   1        2.60        2.56      9.06 o 
  14  13   1        0.12       -7.94     10.41 o 
  15  13   1        0.13      -15.75     15.75 o 
  16  13   1       36.46       43.27     18.46 o 
  17  13   1        7.78        1.56     35.84 o 
   0  14   1      375.47      419.95     70.91 o 
   1  14   1      155.89      176.23     12.40 o 
   2  14   1       11.33        1.24      6.78 o 
   3  14   1      456.86      471.47     17.03 o 
   4  14   1      296.88      260.13     12.34 o 
   5  14   1      224.26      231.43     12.22 o 
   6  14   1       86.75       98.10     10.05 o 
   7  14   1      244.27      243.72     13.07 o 
   8  14   1       37.10       37.73     10.68 o 
   9  14   1       99.51      116.51     11.05 o 
  10  14   1       85.41       62.73     10.10 o 
  11  14   1      120.43      120.89     11.84 o 
  12  14   1        8.84       13.12      9.41 o 
  13  14   1        6.13       -9.67     10.04 o 
  14  14   1        0.51       11.86     14.98 o 
  15  14   1        6.59       15.55     16.67 o 
  16  14   1        2.08       14.64     20.47 o 
   1  15   1        1.37       -3.84      8.04 o 
   2  15   1       18.22       17.08      9.25 o 
   3  15   1       72.13       48.42      9.82 o 
   4  15   1       45.84       22.22      8.42 o 
   5  15   1       17.98        0.43      7.35 o 
   6  15   1       76.97       66.46     10.29 o 
   7  15   1        1.72       12.56      8.54 o 
   8  15   1      173.74      183.01     12.64 o 
   9  15   1      204.48      178.14     13.03 o 
  10  15   1       10.60       12.99      9.39 o 
  11  15   1       43.17       40.81     10.16 o 
  12  15   1      105.74      101.73     12.35 o 
  13  15   1        9.54        7.79     11.00 o 
  14  15   1        5.69        2.75     13.61 o 
  15  15   1        0.02        9.46     14.27 o 
   0  16   1       28.35       36.88     14.85 o 
   1  16   1      110.24      122.17     14.15 o 
   2  16   1       19.58        2.77      9.09 o 
   3  16   1       16.05       11.38      9.66 o 
   4  16   1        1.37       -8.52      8.52 o 
   5  16   1       47.05       34.57     10.19 o 
   6  16   1       29.81       33.88     10.02 o 
   7  16   1       19.23       32.69     10.01 o 
   8  16   1      147.40      165.49     14.25 o 
   9  16   1       11.35        6.37      9.04 o 
  10  16   1       23.09       29.23     10.37 o 
  11  16   1       27.28       29.47     10.56 o 
  12  16   1        9.36       17.40     12.08 o 
  13  16   1        0.77      -11.24     11.24 o 
  14  16   1       38.83       25.40     15.21 o 
   1  17   1      264.71      297.22     19.25 o 
   2  17   1       57.12       58.49     12.02 o 
   3  17   1      171.57      171.74     20.92 o 
   4  17   1       46.09       45.29     11.87 o 
   5  17   1        1.07       -9.26      9.26 o 
   6  17   1       14.71       -7.44      9.15 o 
   7  17   1        3.75       -1.01     10.23 o 
   8  17   1       46.31       37.67     11.49 o 
   9  17   1       75.14       57.45     13.16 o 
  10  17   1        1.08        6.02     11.43 o 
  11  17   1        1.99       -3.20     10.79 o 
  12  17   1       30.86       20.41     12.66 o 
  13  17   1       20.86       10.20     12.68 o 
   0  18   1      129.75      126.31     22.04 o 
   1  18   1      221.50      213.53     17.90 o 
   2  18   1       12.80        4.93     10.87 o 
   3  18   1      248.22      263.77     25.53 o 
   4  18   1        8.27       15.48     11.47 o 
   5  18   1        6.01       14.46     10.90 o 
   6  18   1        0.71        4.28     10.80 o 
   7  18   1        0.21       -5.12     11.39 o 
   8  18   1        8.53        2.92     12.82 o 
   9  18   1        0.06       -6.59     12.06 o 
  10  18   1       15.08       17.42     13.94 o 
  11  18   1       58.33       85.56     17.28 o 
  12  18   1       24.18       16.96     14.08 o 
   1  19   1       84.06       66.72     18.53 o 
   2  19   1        4.67       11.61     11.28 o 
   3  19   1      109.79      147.30     25.19 o 
   4  19   1        2.05       21.35     11.83 o 
   5  19   1       18.12       25.35     12.55 o 
   6  19   1        0.28      -10.42     11.65 o 
   7  19   1        0.32       -1.22     12.14 o 
   8  19   1        6.78       -6.70     11.99 o 
   9  19   1        0.99      -11.37     13.29 o 
  10  19   1        1.66      -13.03     15.24 o 
   0  20   1       22.26       -4.68     15.43 o 
   1  20   1       37.02       26.60     12.29 o 
   2  20   1        1.51        4.62     11.44 o 
   3  20   1        6.15        5.25     11.83 o 
   4  20   1       75.44      104.46     16.43 o 
   5  20   1        2.53       13.67     13.21 o 
   6  20   1        1.91       -0.91     12.65 o 
   7  20   1        1.46      -12.81     12.81 o 
   8  20   1        5.11       30.79     20.36 o 
   1  21   1        0.00       -5.57     11.58 o 
   2  21   1        2.36        0.02     14.17 o 
   3  21   1        0.66        9.35     24.94 o 
   4  21   1        8.65       24.94     26.49 o 
   0   0   2    10788.85    10530.43    311.08 o 
   1   0   2     3221.29     3263.62     37.13 o 
   2   0   2    35581.46    32999.28    335.30 o 
   3   0   2     6015.15     5481.10     57.05 o 
   4   0   2     1385.78     1426.61     17.89 o 
   5   0   2      582.20      521.58      7.96 o 
   6   0   2     8019.30     7651.76     99.73 o 
   7   0   2      197.67      239.53      5.98 o 
   8   0   2     3633.10     3373.70     41.47 o 
   9   0   2     4350.52     4526.32     67.08 o 
  10   0   2       34.64       40.48      4.50 o 
  11   0   2     1270.60     1311.36     24.63 o 
  12   0   2        0.89       -1.80      3.49 o 
  13   0   2      636.65      644.51     20.46 o 
  14   0   2      217.93      222.89     10.18 o 
  15   0   2       91.91       90.99     10.06 o 
  16   0   2      145.67      169.75     14.31 o 
  17   0   2       21.45       28.80     13.71 o 
  18   0   2        2.41       12.53     11.48 o 
  19   0   2      401.20      423.15     43.52 o 
  20   0   2        2.64       51.06     27.48 o 
  21   0   2        1.80       51.43     29.75 o 
   1   1   2      162.94      143.53      2.09 o 
   2   1   2     1890.30     1670.18     12.95 o 
   3   1   2     8464.82     8268.79     60.07 o 
   4   1   2      673.86      627.73      6.78 o 
   5   1   2      314.97      305.95      4.83 o 
   6   1   2     2119.67     2015.69     19.50 o 
   7   1   2     1416.34     1511.57     16.59 o 
   8   1   2     6108.79     6184.46     52.18 o 
   9   1   2       37.00       47.90      3.08 o 
  10   1   2        0.02       -2.47      2.47 o 
  11   1   2      143.42      182.41      5.65 o 
  12   1   2      443.20      414.81      8.14 o 
  13   1   2        1.95        1.33      3.38 o 
  14   1   2        2.00        2.38      4.63 o 
  15   1   2      314.62      306.54     10.17 o 
  16   1   2       53.91       66.81      8.07 o 
  17   1   2      179.93      172.07     12.10 o 
  18   1   2        1.59        6.96      9.86 o 
  19   1   2       20.55       48.41     14.95 o 
  20   1   2        2.19       61.59     20.01 o 
  21   1   2        1.34       65.84     21.53 o 
   0   2   2      228.41      265.05      4.00 o 
   1   2   2     1992.26     1850.07     14.89 o 
   2   2   2      786.64      820.16      7.40 o 
   3   2   2     1057.42      942.52      9.59 o 
   4   2   2      408.14      380.86      5.41 o 
   5   2   2     1583.28     1499.28     14.09 o 
   6   2   2      104.17       51.17      3.05 o 
   7   2   2      109.41      100.87      3.86 o 
   8   2   2       69.43       90.62      3.98 o 
   9   2   2     1142.30     1183.67     14.35 o 
  10   2   2        0.80       -2.83      2.83 o 
  11   2   2      447.77      479.69      9.04 o 
  12   2   2       94.48       97.20      5.00 o 
  13   2   2        2.20       -3.75      3.75 o 
  14   2   2       12.80        7.30      4.34 o 
  15   2   2        2.95       -1.12      4.73 o 
  16   2   2       63.96       68.38      9.11 o 
  17   2   2       25.42       28.17      8.79 o 
  18   2   2       49.15       46.86      9.79 o 
  19   2   2      147.84      169.62     15.50 o 
  20   2   2       13.47       24.24     12.11 o 
  21   2   2        3.24       30.18     12.47 o 
   1   3   2      896.38      778.45      8.28 o 
   2   3   2    14277.85    13338.70    100.19 o 
   3   3   2    14117.08    13925.88    105.02 o 
   4   3   2    17862.80    17436.85    139.51 o 
   5   3   2       15.25       17.22      2.21 o 
   6   3   2     3049.78     2960.96     30.48 o 
   7   3   2     2169.08     2507.40     27.15 o 
   8   3   2     7782.68     8063.22     72.96 o 
   9   3   2     1349.65     1468.04     21.30 o 
  10   3   2        1.45       -0.30      4.13 o 
  11   3   2       16.52       15.45      4.22 o 
  12   3   2        4.32       -4.12      4.12 o 
  13   3   2      198.40      213.03      8.11 o 
  14   3   2        0.35       -4.98      4.98 o 
  15   3   2      114.87      109.24      7.40 o 
  16   3   2       27.75       16.27      6.34 o 
  17   3   2      214.45      195.82     11.63 o 
  18   3   2       43.68       49.60      9.78 o 
  19   3   2       21.50       34.25     16.68 o 
  20   3   2        5.10       30.63     16.68 o 
  21   3   2       32.47       39.27     13.18 o 
   0   4   2     4573.89     4558.55     50.23 o 
   1   4   2    10900.66    10165.90     82.65 o 
   2   4   2    12076.18    11287.05     88.69 o 
   3   4   2     9731.29     9556.29     71.54 o 
   4   4   2     5453.40     5236.46     40.90 o 
   5   4   2      426.11      471.55      8.05 o 
   6   4   2      879.09      822.98     12.20 o 
   7   4   2       65.37       69.45      4.42 o 
   8   4   2     2970.21     3077.22     34.69 o 
   9   4   2     1322.40     1335.13     21.66 o 
  10   4   2        1.03       -0.05      4.55 o 
  11   4   2       12.97        3.81      4.80 o 
  12   4   2      124.29      115.81      6.78 o 
  13   4   2        0.32       -5.44      5.44 o 
  14   4   2       31.53       35.56      6.89 o 
  15   4   2      108.17      132.79     10.34 o 
  16   4   2        0.25       -7.50      7.50 o 
  17   4   2       26.04       24.97     13.81 o 
  18   4   2        1.02       18.52     12.11 o 
  19   4   2        0.28       14.32     12.75 o 
  20   4   2        3.42       15.44     11.75 o 
  21   4   2       38.79       25.18     49.87 o 
   1   5   2     1723.05     1475.96     14.70 o 
   2   5   2      238.94      272.30      5.48 o 
   3   5   2     5781.48     5580.83     47.89 o 
   4   5   2     3073.50     3171.33     26.44 o 
   5   5   2       59.49      103.85      4.06 o 
   6   5   2      526.04      527.71     10.71 o 
   7   5   2        0.27       -2.14      2.14 o 
   8   5   2      871.55      809.77     13.11 o 
   9   5   2       88.21       69.51      5.78 o 
  10   5   2      466.54      490.62     13.43 o 
  11   5   2       12.98       16.15      5.82 o 
  12   5   2      509.69      523.23     22.42 o 
  13   5   2      233.83      190.76     11.21 o 
  14   5   2      161.32      174.60      9.98 o 
  15   5   2        0.00        4.02      6.69 o 
  16   5   2      862.30      899.98     23.14 o 
  17   5   2       11.94        8.54      8.08 o 
  18   5   2       18.92       40.40     14.54 o 
  19   5   2       17.51       40.47     22.45 o 
  20   5   2        3.35       30.26     22.84 o 
  21   5   2       19.28       18.70     14.03 o 
   0   6   2     4988.49     5227.47     58.53 o 
   1   6   2      134.98      156.88      3.93 o 
   2   6   2      210.79      205.36      5.33 o 
   3   6   2     1877.28     2147.45     21.65 o 
   4   6   2     2655.00     2721.57     24.47 o 
   5   6   2     3497.16     3631.13     33.33 o 
   6   6   2     2709.66     2769.78     31.99 o 
   7   6   2     4297.80     4448.95     45.06 o 
   8   6   2        7.01       13.71      3.91 o 
   9   6   2        0.01       -3.01      4.05 o 
  10   6   2        7.95        3.97      4.87 o 
  11   6   2       41.82       33.89      7.67 o 
  12   6   2       23.03       12.55      7.35 o 
  13   6   2       34.00       42.60      8.65 o 
  14   6   2        0.39       -6.57      7.13 o 
  15   6   2       12.87       -1.71      7.01 o 
  16   6   2      333.62      328.84     17.89 o 
  17   6   2        0.05        8.81     13.59 o 
  18   6   2       25.20       19.55     16.37 o 
  19   6   2       21.73        7.79     26.17 o 
  20   6   2       27.88       60.49     32.16 o 
   1   7   2     2041.81     2167.77     20.42 o 
   2   7   2     5453.37     5590.07     49.10 o 
   3   7   2      967.54     1128.13     14.05 o 
   4   7   2     1339.13     1327.34     16.89 o 
   5   7   2     2769.52     3024.84     29.06 o 
   6   7   2       24.88        0.95      3.09 o 
   7   7   2       20.54        5.15      3.43 o 
   8   7   2     2828.29     2919.72     33.41 o 
   9   7   2        9.17        7.18      4.39 o 
  10   7   2       53.99       51.92      6.72 o 
  11   7   2      217.15      192.48     12.44 o 
  12   7   2       41.79       30.78      8.94 o 
  13   7   2        0.23       -7.09      7.09 o 
  14   7   2       39.88       39.50      8.74 o 
  15   7   2        2.03       -8.40      8.40 o 
  16   7   2      378.80      399.52     18.03 o 
  17   7   2        0.66        4.19     12.70 o 
  18   7   2       27.23       17.63     20.38 o 
  19   7   2       28.82       58.34     30.29 o 
   0   8   2     1807.21     2160.82     34.31 o 
   1   8   2      642.91      675.85     10.42 o 
   2   8   2     1049.18     1160.93     13.22 o 
   3   8   2       73.44       55.06      4.12 o 
   4   8   2      922.28     1103.42     15.40 o 
   5   8   2      745.62      724.13     11.30 o 
   6   8   2      588.35      589.91     10.53 o 
   7   8   2      139.18      161.46      6.03 o 
   8   8   2      163.51      173.75      7.40 o 
   9   8   2       15.72       17.21      5.88 o 
  10   8   2     1124.66     1147.33     21.77 o 
  11   8   2      430.38      450.31     14.40 o 
  12   8   2        0.08       -8.59      8.59 o 
  13   8   2      581.56      602.96     20.62 o 
  14   8   2       24.81       36.10     10.10 o 
  15   8   2        0.63       -8.65      8.65 o 
  16   8   2        9.60      -15.52     16.39 o 
  17   8   2        0.09       18.44     15.71 o 
  18   8   2        5.88       21.68     20.54 o 
  19   8   2        1.65       44.61     29.06 o 
   1   9   2       76.32       82.70      4.40 o 
   2   9   2      143.40      175.66      5.14 o 
   3   9   2       22.63       25.53      4.01 o 
   4   9   2      453.50      461.87      9.90 o 
   5   9   2      146.32      154.80      6.38 o 
   6   9   2       58.07       58.07      4.61 o 
   7   9   2      670.93      605.10     11.85 o 
   8   9   2      298.28      295.30     10.83 o 
   9   9   2      509.41      573.35     15.02 o 
  10   9   2     1145.61     1133.15     24.01 o 
  11   9   2      305.43      288.08     13.47 o 
  12   9   2       91.42      102.10     11.04 o 
  13   9   2       25.47       31.34      9.55 o 
  14   9   2       41.58       53.51     12.04 o 
  15   9   2       26.90       24.88     11.20 o 
  16   9   2        4.23       14.34     19.43 o 
  17   9   2        6.63       34.46     19.85 o 
  18   9   2        3.94        9.25     21.01 o 
   0  10   2      562.51      615.43     14.74 o 
   1  10   2       46.65       37.56      3.95 o 
   2  10   2       99.02       88.94      4.58 o 
   3  10   2     1341.07     1420.08     20.31 o 
   4  10   2      647.12      710.58     13.25 o 
   5  10   2        6.00        2.59      3.92 o 
   6  10   2      230.55      225.80      8.38 o 
   7  10   2      686.37      701.76     16.47 o 
   8  10   2      263.64      228.01     11.34 o 
   9  10   2     1084.64     1117.10     23.92 o 
  10  10   2     1282.90     1347.33     27.17 o 
  11  10   2       60.09       64.66     10.75 o 
  12  10   2       70.36       59.76      9.18 o 
  13  10   2        0.00        9.20      9.03 o 
  14  10   2      114.65      126.53     14.84 o 
  15  10   2       40.91       26.06     15.56 o 
  16  10   2        1.71       14.92     19.18 o 
  17  10   2        0.02       -8.34     29.26 o 
  18  10   2        2.80       14.61     21.67 o 
  19  10   2        7.60      -10.91     14.03 o 
   1  11   2     1995.84     2190.57     24.34 o 
   2  11   2       20.82       19.21      3.75 o 
   3  11   2        8.16       12.49      4.31 o 
   4  11   2      154.83      149.86      7.66 o 
   5  11   2      425.65      436.16     12.00 o 
   6  11   2       74.47       84.70      7.33 o 
   7  11   2     3193.85     3153.97     46.43 o 
   8  11   2      271.14      246.18     13.54 o 
   9  11   2      125.81      122.31     10.44 o 
  10  11   2      210.08      258.16     12.93 o 
  11  11   2       58.95       41.19      9.00 o 
  12  11   2      106.31       88.52     10.24 o 
  13  11   2        7.34       -6.62      8.10 o 
  14  11   2        0.03        2.30     10.86 o 
  15  11   2       14.47        4.01     14.40 o 
  16  11   2       59.58       87.34     33.41 o 
  17  11   2      107.50      132.36     26.32 o 
  18  11   2       42.07       19.92     27.70 o 
   0  12   2      100.04       91.79      8.34 o 
   1  12   2      516.79      564.32     15.08 o 
   2  12   2       48.77       37.98      5.59 o 
   3  12   2      328.34      346.94     11.18 o 
   4  12   2      463.25      425.56     12.64 o 
   5  12   2      903.90      962.22     19.51 o 
   6  12   2      142.32      140.93     10.12 o 
   7  12   2      282.65      271.55     12.65 o 
   8  12   2      110.14      134.80     10.56 o 
   9  12   2        2.70       10.39      7.42 o 
  10  12   2       40.81       40.10      8.51 o 
  11  12   2      259.70      276.07     14.44 o 
  12  12   2       17.59       23.54      9.85 o 
  13  12   2       96.29       90.74     10.98 o 
  14  12   2        0.05       -0.79     14.57 o 
  15  12   2        0.26       -6.27     15.96 o 
  16  12   2       10.24       53.08     27.21 o 
  17  12   2        5.83       63.38     24.07 o 
  18  12   2        1.07       -6.23     35.84 o 
   1  13   2        3.84        7.87      5.28 o 
   2  13   2       18.34       11.25      5.40 o 
   3  13   2      321.40      269.63     10.63 o 
   4  13   2      521.34      577.86     16.70 o 
   5  13   2       53.02       59.49      8.46 o 
   6  13   2      442.26      442.24     15.48 o 
   7  13   2        7.81        5.15      7.59 o 
   8  13   2       63.78       47.55      8.81 o 
   9  13   2      205.85      201.40     12.99 o 
  10  13   2        0.12       -7.43      7.43 o 
  11  13   2       19.30       16.31      8.89 o 
  12  13   2        0.99       -1.47      8.67 o 
  13  13   2       21.16       28.38      9.67 o 
  14  13   2        8.25        8.63     11.87 o 
  15  13   2        2.70        1.03     15.65 o 
  16  13   2       19.49       54.01     22.89 o 
  17  13   2       10.48       -0.44     49.09 o 
   0  14   2      546.84      596.38     25.45 o 
   1  14   2      286.50      318.65     13.45 o 
   2  14   2        3.62        5.21      7.36 o 
   3  14   2       92.67       91.27      9.82 o 
   4  14   2      111.05      125.34      9.95 o 
   5  14   2      691.64      686.01     19.36 o 
   6  14   2      337.87      344.25     14.42 o 
   7  14   2      161.82      129.03     10.93 o 
   8  14   2      280.48      291.78     15.72 o 
   9  14   2       36.54       29.53     10.68 o 
  10  14   2       95.59      112.88     13.41 o 
  11  14   2       30.68       28.15      9.70 o 
  12  14   2        3.89        0.48      8.86 o 
  13  14   2       12.19       18.67     11.11 o 
  14  14   2       38.60       41.04     14.30 o 
  15  14   2        3.03      -15.73     15.73 o 
  16  14   2       14.61        2.85     21.99 o 
   1  15   2      327.50      342.69     19.08 o 
   2  15   2       42.72       24.48      9.00 o 
   3  15   2       73.07       94.06     11.74 o 
   4  15   2        1.05       -2.78      7.81 o 
   5  15   2        2.84        2.06      7.90 o 
   6  15   2      234.27      199.03     15.73 o 
   7  15   2      206.99      193.49     14.16 o 
   8  15   2       26.43       15.57      8.52 o 
   9  15   2        0.77       14.32      8.59 o 
  10  15   2       21.92       16.89      9.31 o 
  11  15   2       65.85       68.67     10.98 o 
  12  15   2        4.49        4.16     10.24 o 
  13  15   2        6.12        9.33     11.08 o 
  14  15   2        2.99        7.10     13.74 o 
  15  15   2        0.78       12.32     17.28 o 
   0  16   2     2228.17     2337.11     76.04 o 
   1  16   2       58.37       77.28     15.75 o 
   2  16   2      159.48      150.68     14.74 o 
   3  16   2      159.53      154.02     15.97 o 
   4  16   2        0.25       -5.65      9.72 o 
   5  16   2       28.11       31.87     10.00 o 
   6  16   2      114.65      104.17     12.65 o 
   7  16   2        0.99       11.33      9.96 o 
   8  16   2       62.71       51.16     10.99 o 
   9  16   2        7.23        9.43      9.56 o 
  10  16   2       92.69      109.66     12.74 o 
  11  16   2        8.77        2.25      9.59 o 
  12  16   2       30.65       30.81     11.81 o 
  13  16   2        4.43        7.29     12.04 o 
  14  16   2        4.18       -1.47     14.40 o 
   1  17   2       13.57        2.25      9.62 o 
   2  17   2      119.98       99.55     13.94 o 
   3  17   2        4.06        8.60      9.68 o 
   4  17   2       22.83       12.73     10.26 o 
   5  17   2       27.69        1.39      9.66 o 
   6  17   2        7.98        0.46      9.87 o 
   7  17   2        1.18        7.71     12.63 o 
   8  17   2       20.19       12.16     10.61 o 
   9  17   2       36.09       36.56     12.45 o 
  10  17   2        0.92        8.57     11.45 o 
  11  17   2        3.05        2.28     12.33 o 
  12  17   2       26.85       27.45     13.10 o 
  13  17   2       12.63        3.77     13.56 o 
   0  18   2      298.71      335.78     30.29 o 
   1  18   2       38.91       63.36     12.96 o 
   2  18   2        6.92        3.93     10.50 o 
   3  18   2       25.30       25.19     11.05 o 
   4  18   2        4.82       -4.41     10.41 o 
   5  18   2       44.57       48.20     13.01 o 
   6  18   2        0.91        2.76     11.01 o 
   7  18   2        7.42        2.26     11.44 o 
   8  18   2        3.11      -11.92     11.92 o 
   9  18   2       13.97       17.36     12.68 o 
  10  18   2       79.26       75.89     15.93 o 
  11  18   2        0.42       -5.49     12.26 o 
  12  18   2       63.93       71.61     17.68 o 
   1  19   2        2.54       -1.77     10.30 o 
   2  19   2       78.69       95.18     14.96 o 
   3  19   2        6.71       23.85     15.52 o 
   4  19   2       68.94       54.19     13.77 o 
   5  19   2        3.57        4.30     10.91 o 
   6  19   2        3.27      -11.44     11.44 o 
   7  19   2       82.41       63.76     14.68 o 
   8  19   2       10.52       13.71     13.50 o 
   9  19   2        2.32      -12.69     12.69 o 
  10  19   2       12.53        7.41     16.43 o 
   0  20   2       22.47        1.66     16.42 o 
   1  20   2        2.02       -5.11     11.05 o 
   2  20   2        4.96        9.25     11.83 o 
   3  20   2       32.60       37.19     13.47 o 
   4  20   2       13.02       17.06     13.25 o 
   5  20   2        5.88       -1.32     12.84 o 
   6  20   2       15.10       19.31     14.34 o 
   7  20   2        0.69       -1.50     14.68 o 
   8  20   2       10.77        7.79     26.49 o 
   1  21   2       31.59       14.12     12.77 o 
   2  21   2       42.15       24.76     19.26 o 
   3  21   2       15.44       -3.12     26.49 o 
   4  21   2        1.75       28.05     28.05 o 
   1   1   3     1969.88     1788.40     13.58 o 
   2   1   3     7623.33     7374.58     52.63 o 
   3   1   3    19793.38    18767.72    131.44 o 
   4   1   3     1129.74     1016.66      9.46 o 
   5   1   3       22.68       34.75      2.20 o 
   6   1   3      999.61      960.17     10.35 o 
   7   1   3       63.64       71.80      2.79 o 
   8   1   3        9.53        0.92      1.95 o 
   9   1   3       27.33       22.63      2.26 o 
  10   1   3      661.44      687.38     12.90 o 
  11   1   3      478.56      484.77      8.17 o 
  12   1   3      382.24      378.50      8.13 o 
  13   1   3      142.95      159.28      6.38 o 
  14   1   3       76.62       72.77      7.09 o 
  15   1   3       43.16       32.34      6.83 o 
  16   1   3       67.10       66.92      8.18 o 
  17   1   3      251.88      216.90     11.71 o 
  18   1   3      123.05      135.53     12.90 o 
  19   1   3      276.00      278.56     16.05 o 
  20   1   3        2.60       19.20     12.42 o 
  21   1   3      124.79      237.97     27.58 o 
   0   2   3       15.81        7.60      1.40 o 
   1   2   3    49709.57    46022.07    320.75 o 
   2   2   3    66154.60    63005.22    415.33 o 
   3   2   3    13456.97    13005.74     89.69 o 
   4   2   3     7697.80     7323.38     57.43 o 
   5   2   3     1316.49     1382.50     13.17 o 
   6   2   3      629.46      607.03      8.30 o 
   7   2   3      711.55      798.53     10.89 o 
   8   2   3       18.73       19.13      3.05 o 
   9   2   3       89.45      122.92      4.35 o 
  10   2   3     1735.66     1689.92     19.01 o 
  11   2   3      387.31      361.58      7.05 o 
  12   2   3       61.18       53.29      4.08 o 
  13   2   3     1178.07     1150.60     15.33 o 
  14   2   3       38.51       38.71      5.48 o 
  15   2   3      179.37      187.35      8.29 o 
  16   2   3      329.84      351.01     15.18 o 
  17   2   3      131.53      151.36     12.16 o 
  18   2   3        5.52       16.31      9.28 o 
  19   2   3       10.13       26.24     10.42 o 
  20   2   3        1.88        5.78     11.74 o 
  21   2   3       11.88       51.41     13.96 o 
   1   3   3        8.93       11.93      1.35 o 
   2   3   3     1329.67     1240.42     11.60 o 
   3   3   3     8802.26     8432.77     64.71 o 
   4   3   3    27425.54    26545.78    197.35 o 
   5   3   3     1477.29     1651.67     17.47 o 
   6   3   3     1829.87     1830.81     18.79 o 
   7   3   3       63.73       55.68      3.52 o 
   8   3   3       76.25       91.01      4.88 o 
   9   3   3       92.63       95.02      4.57 o 
  10   3   3     2374.38     2347.40     27.02 o 
  11   3   3        0.09       -0.17      3.76 o 
  12   3   3      129.87      132.80      6.22 o 
  13   3   3      443.70      454.81     11.19 o 
  14   3   3       79.92       78.14      5.84 o 
  15   3   3      173.41      167.68      8.45 o 
  16   3   3       14.38       22.92      7.13 o 
  17   3   3       51.80       44.96      9.43 o 
  18   3   3        1.28        0.77      8.55 o 
  19   3   3       26.79       18.35     10.46 o 
  20   3   3        4.96       16.25     12.06 o 
  21   3   3        1.00       27.41     14.68 o 
   0   4   3     6474.44     6125.41     65.82 o 
   1   4   3     1775.06     1612.41     16.55 o 
   2   4   3    15683.74    15141.08    114.19 o 
   3   4   3     2262.35     2132.31     19.14 o 
   4   4   3    11785.07    11523.93     91.18 o 
   5   4   3      601.61      651.58      9.85 o 
   6   4   3      129.27      148.66      6.31 o 
   7   4   3      312.50      338.41      7.57 o 
   8   4   3      108.46      107.85      5.45 o 
   9   4   3       14.03       10.75      4.48 o 
  10   4   3        3.52       -3.23      4.43 o 
  11   4   3       24.21       21.80      5.56 o 
  12   4   3        1.82       -1.61      5.10 o 
  13   4   3       54.94       59.20      7.18 o 
  14   4   3      255.66      240.72     10.66 o 
  15   4   3      803.40      855.28     21.78 o 
  16   4   3       19.41       10.13      5.87 o 
  17   4   3       87.28       70.47      9.60 o 
  18   4   3        0.22        6.03      7.64 o 
  19   4   3       11.75       29.78     11.22 o 
  20   4   3       90.35      107.04     26.85 o 
  21   4   3        0.14       31.87     33.51 o 
   1   5   3     4637.30     4318.69     36.64 o 
   2   5   3      944.75     1008.29     11.44 o 
   3   5   3      175.13      182.36      4.92 o 
   4   5   3      855.52      768.59      9.83 o 
   5   5   3     1630.38     1781.81     18.52 o 
   6   5   3     1382.56     1287.53     16.22 o 
   7   5   3      378.02      405.19     11.70 o 
   8   5   3      630.84      619.72     12.02 o 
   9   5   3      246.51      269.51      9.00 o 
  10   5   3        0.38        0.49      5.13 o 
  11   5   3        0.52        4.50      5.83 o 
  12   5   3       88.74       97.01      9.56 o 
  13   5   3        0.55       -5.86      5.86 o 
  14   5   3        5.52       13.60      6.60 o 
  15   5   3      172.62      138.62     11.32 o 
  16   5   3       86.99       99.12      8.20 o 
  17   5   3       21.24       20.86      6.85 o 
  18   5   3       15.96       16.61      8.52 o 
  19   5   3       32.36       77.00     20.25 o 
  20   5   3       15.24      110.58     25.89 o 
  21   5   3        2.82      -12.47     15.58 o 
   0   6   3      604.71      719.78     13.33 o 
   1   6   3     3939.66     4027.64     36.27 o 
   2   6   3      157.42      133.92      4.47 o 
   3   6   3     1292.39     1277.55     14.23 o 
   4   6   3        4.97        2.28      2.65 o 
   5   6   3      593.07      732.91      9.53 o 
   6   6   3      354.52      424.32      7.99 o 
   7   6   3     4603.46     4784.45     46.46 o 
   8   6   3     1085.56     1094.69     18.59 o 
   9   6   3      114.17      115.11      7.16 o 
  10   6   3      209.60      230.38      9.69 o 
  11   6   3      580.06      565.02     17.61 o 
  12   6   3       10.35        2.45      7.59 o 
  13   6   3      540.34      584.04     21.94 o 
  14   6   3      432.48      410.98     15.87 o 
  15   6   3      211.82      218.82     12.29 o 
  16   6   3       49.08       41.61     10.19 o 
  17   6   3        4.46       19.26     12.97 o 
  18   6   3      230.16      290.66     22.83 o 
  19   6   3        2.21       28.68     18.47 o 
  20   6   3       30.65       49.01     29.55 o 
   1   7   3      399.39      456.33      8.52 o 
   2   7   3     2138.44     2499.18     25.76 o 
   3   7   3      136.65      140.66      5.03 o 
   4   7   3     5608.00     5563.70     50.84 o 
   5   7   3       82.28       92.85      4.64 o 
   6   7   3       34.95       59.22      4.01 o 
   7   7   3     2754.85     2725.63     28.22 o 
   8   7   3       42.50       31.08      4.51 o 
   9   7   3      283.47      275.85     12.26 o 
  10   7   3      153.62      190.24     11.51 o 
  11   7   3      523.47      490.95     17.89 o 
  12   7   3        4.66        3.36      8.17 o 
  13   7   3       13.63       -6.17      8.13 o 
  14   7   3        5.94        4.10      8.48 o 
  15   7   3       74.39      118.42     12.18 o 
  16   7   3        0.86       13.36      9.36 o 
  17   7   3        7.37       24.24     18.32 o 
  18   7   3       34.87       30.44     17.38 o 
  19   7   3       23.62       27.52     28.79 o 
  20   7   3        5.61       18.70     14.03 o 
   0   8   3     6810.41     7310.81     92.37 o 
   1   8   3      284.22      251.41      7.04 o 
   2   8   3     3008.77     3368.23     34.72 o 
   3   8   3      289.14      349.94      8.12 o 
   4   8   3      520.20      425.88     10.27 o 
   5   8   3      443.00      519.87     10.74 o 
   6   8   3       68.07       70.11      4.06 o 
   7   8   3      305.36      296.27      8.15 o 
   8   8   3       86.19       87.82      6.03 o 
   9   8   3     2371.43     2430.56     34.97 o 
  10   8   3      308.66      329.34     12.61 o 
  11   8   3      377.99      351.92     17.52 o 
  12   8   3       37.09       42.63     10.87 o 
  13   8   3      220.94      211.62     15.12 o 
  14   8   3      104.80      122.62     12.35 o 
  15   8   3       39.53       25.44      9.86 o 
  16   8   3       43.18       59.92     18.45 o 
  17   8   3        2.00       21.58     16.96 o 
  18   8   3       43.82       37.26     10.31 o 
  19   8   3        1.31        4.32     10.82 o 
  20   8   3       12.90       24.94     15.58 o 
   1   9   3        0.27       -2.80      2.80 o 
   2   9   3      265.48      243.54      7.18 o 
   3   9   3      489.29      468.61     13.51 o 
   4   9   3     1938.88     2099.35     24.83 o 
   5   9   3      844.91      864.61     13.97 o 
   6   9   3      163.63      166.56      6.39 o 
   7   9   3       29.34       14.50      5.15 o 
   8   9   3      309.33      355.99     11.86 o 
   9   9   3      326.61      382.97     14.19 o 
  10   9   3       91.27      101.58      9.65 o 
  11   9   3        7.64       -1.53      7.11 o 
  12   9   3       89.03      104.06     11.13 o 
  13   9   3       28.12       49.68     11.36 o 
  14   9   3       27.01       29.17     10.05 o 
  15   9   3      143.53      140.37     14.69 o 
  16   9   3       43.95       53.64     21.20 o 
  17   9   3        7.45       -7.73     15.31 o 
  18   9   3        9.92       -2.54     10.17 o 
  19   9   3        0.01        0.46     15.58 o 
   0  10   3       37.18       58.43      6.35 o 
   1  10   3     1753.60     1941.97     22.40 o 
   2  10   3        0.19       -2.16      3.66 o 
   3  10   3       21.23       28.66      4.51 o 
   4  10   3       43.80       41.09      4.87 o 
   5  10   3       10.84       14.73      4.08 o 
   6  10   3        5.75        5.03      4.89 o 
   7  10   3       94.06       89.74      9.40 o 
   8  10   3     1880.40     1914.52     30.23 o 
   9  10   3       23.40       33.19      7.03 o 
  10  10   3     1215.72     1266.30     27.32 o 
  11  10   3       27.89       18.05      7.74 o 
  12  10   3       23.64       18.74      8.05 o 
  13  10   3       27.77       57.21     10.84 o 
  14  10   3        0.24       -8.58      9.94 o 
  15  10   3        9.16       22.20     15.54 o 
  16  10   3        6.14        7.75     18.85 o 
  17  10   3        0.20       14.38     20.00 o 
  18  10   3       48.62       39.71     15.04 o 
  19  10   3        0.55       12.19     14.39 o 
   1  11   3      434.93      401.62      9.17 o 
   2  11   3      569.35      619.23     14.20 o 
   3  11   3        4.63       -2.81      4.11 o 
   4  11   3        2.23       -4.65      4.65 o 
   5  11   3     1935.40     2106.57     31.32 o 
   6  11   3     1482.09     1431.66     24.66 o 
   7  11   3       34.60       20.17      7.38 o 
   8  11   3       54.09       64.06      8.61 o 
   9  11   3      196.77      168.53     11.23 o 
  10  11   3       34.89       19.66      8.47 o 
  11  11   3      311.30      329.98     14.80 o 
  12  11   3       61.18       48.55      9.39 o 
  13  11   3      105.59       74.37     11.20 o 
  14  11   3        9.41        6.16     11.31 o 
  15  11   3       31.70       48.09     16.18 o 
  16  11   3       24.29       53.72     22.23 o 
  17  11   3        2.07       15.38     21.73 o 
  18  11   3        0.90       -6.64     18.46 o 
   0  12   3      541.03      533.61     29.74 o 
   1  12   3        3.15       -4.31      4.31 o 
   2  12   3       46.06       38.73      5.93 o 
   3  12   3       40.79       28.26      7.38 o 
   4  12   3      547.26      559.82     14.64 o 
   5  12   3      449.97      429.23     16.25 o 
   6  12   3      139.95      141.42      9.11 o 
   7  12   3        0.28       -6.46      6.46 o 
   8  12   3      372.73      405.75     15.32 o 
   9  12   3      226.61      236.99     12.86 o 
  10  12   3        0.05       -7.07      7.07 o 
  11  12   3        1.78       -1.80      7.65 o 
  12  12   3       55.03       47.46      9.81 o 
  13  12   3        0.92       -0.86     11.18 o 
  14  12   3        1.57      -12.99     17.77 o 
  15  12   3       14.91       44.88     20.40 o 
  16  12   3       11.41        1.55     19.53 o 
  17  12   3        0.05       21.29     22.04 o 
  18  12   3        5.34       17.66     16.73 o 
   1  13   3     1173.88     1222.39     28.58 o 
   2  13   3        3.61       -4.72      4.72 o 
   3  13   3      160.98      146.96      8.76 o 
   4  13   3      500.77      531.04     14.95 o 
   5  13   3      198.84      214.01     11.67 o 
   6  13   3      686.23      642.88     18.45 o 
   7  13   3      855.46      923.41     24.04 o 
   8  13   3      123.75      109.46     10.27 o 
   9  13   3      143.16      134.13     11.35 o 
  10  13   3        2.61        4.96      7.80 o 
  11  13   3       79.29       60.83      9.89 o 
  12  13   3       73.76       77.57     11.05 o 
  13  13   3       21.91       24.86      9.97 o 
  14  13   3       32.52       42.86     16.36 o 
  15  13   3       12.19       25.23     20.81 o 
  16  13   3        0.25      -11.19     19.91 o 
  17  13   3       11.59       -0.78     25.35 o 
   0  14   3       10.30       -8.67      8.67 o 
   1  14   3        3.32        8.34      6.50 o 
   2  14   3       78.90       66.99      8.32 o 
   3  14   3        0.09       -4.72      7.33 o 
   4  14   3      712.37      669.32     19.61 o 
   5  14   3       32.35       28.97      7.99 o 
   6  14   3       12.92       -5.74      7.19 o 
   7  14   3      154.93      139.92     11.16 o 
   8  14   3        5.58        3.18      7.42 o 
   9  14   3       85.79       90.97     10.74 o 
  10  14   3       52.24       45.19      9.80 o 
  11  14   3        8.31       -6.65      8.58 o 
  12  14   3        0.08        0.51      9.05 o 
  13  14   3       27.06       22.14     12.85 o 
  14  14   3        6.80        9.22     13.56 o 
  15  14   3       25.72       54.33     22.37 o 
  16  14   3       14.30       10.09     22.22 o 
   1  15   3      863.44      904.21     26.05 o 
   2  15   3      454.90      449.79     18.94 o 
   3  15   3       21.76        3.75      8.27 o 
   4  15   3        4.32        7.51      8.31 o 
   5  15   3      183.02      162.00     14.33 o 
   6  15   3       37.88       50.87      9.99 o 
   7  15   3        6.90       12.39      8.39 o 
   8  15   3      168.85      163.82     12.52 o 
   9  15   3       39.83       31.97      9.52 o 
  10  15   3       92.02       94.88     15.76 o 
  11  15   3        4.89        6.50      9.09 o 
  12  15   3       53.78       73.34     12.31 o 
  13  15   3        7.59       -7.67     12.35 o 
  14  15   3       18.60       28.02     14.55 o 
  15  15   3       15.68        5.69     22.04 o 
   0  16   3      290.65      262.67     24.78 o 
   1  16   3       86.49       97.58     18.45 o 
   2  16   3      128.06      134.62     14.48 o 
   3  16   3       44.68       57.30     10.72 o 
   4  16   3       14.90        2.91      8.69 o 
   5  16   3      181.64      178.39     14.83 o 
   6  16   3        5.08        8.55      9.31 o 
   7  16   3       15.11       14.16     10.07 o 
   8  16   3       77.74       56.61     13.41 o 
   9  16   3       27.65       30.14     10.83 o 
  10  16   3        1.40       -8.95      8.95 o 
  11  16   3        1.14       -2.82      9.39 o 
  12  16   3       38.10       62.65     13.27 o 
  13  16   3        0.12        5.12     13.71 o 
  14  16   3        0.00       11.33     14.80 o 
   1  17   3       28.21       19.28     10.50 o 
   2  17   3      148.02      152.99     15.90 o 
   3  17   3      141.43      133.06     15.32 o 
   4  17   3        0.01        7.41      9.85 o 
   5  17   3        1.45        3.43     10.26 o 
   6  17   3       70.20       74.71     12.63 o 
   7  17   3       11.95       -3.81     12.85 o 
   8  17   3       45.76       54.90     12.52 o 
   9  17   3       38.92       39.99     12.57 o 
  10  17   3       21.53        9.61     11.62 o 
  11  17   3       45.94       18.66     12.91 o 
  12  17   3       32.37       35.76     16.51 o 
  13  17   3        1.35      -14.31     14.80 o 
   0  18   3       71.95       74.81     19.84 o 
   1  18   3       34.83       23.47     11.92 o 
   2  18   3       39.79       47.23     12.32 o 
   3  18   3       32.18       54.78     12.96 o 
   4  18   3       19.37       20.08     11.39 o 
   5  18   3       25.99       41.24     12.22 o 
   6  18   3        0.23        4.93     11.09 o 
   7  18   3        1.39       -2.38     11.33 o 
   8  18   3       10.33       10.59     12.54 o 
   9  18   3       23.75       35.27     13.18 o 
  10  18   3        0.09      -11.17     11.17 o 
  11  18   3       83.91       91.32     16.42 o 
  12  18   3        1.91        6.79     18.04 o 
   1  19   3        0.10       -9.00      9.82 o 
   2  19   3       34.71       36.41     12.43 o 
   3  19   3       70.68       74.27     14.21 o 
   4  19   3       15.19        8.30     11.83 o 
   5  19   3        0.23       -4.86     10.94 o 
   6  19   3        2.16       12.11     12.82 o 
   7  19   3        0.20       -5.58     12.58 o 
   8  19   3       11.96       -3.72     13.01 o 
   9  19   3        0.12        1.73     13.79 o 
  10  19   3       20.30       -7.93     18.16 o 
   0  20   3       49.07       58.98     20.85 o 
   1  20   3        4.87       -3.29     11.98 o 
   2  20   3        1.50        5.53     11.58 o 
   3  20   3        7.78       14.33     12.84 o 
   4  20   3       14.85       -2.85     11.70 o 
   5  20   3        0.04       -2.08     12.18 o 
   6  20   3       49.49       51.08     15.16 o 
   7  20   3        0.23       20.84     19.07 o 
   8  20   3       52.80       32.73     28.05 o 
   1  21   3        3.17       -9.45     17.05 o 
   2  21   3        0.56       -3.12     24.94 o 
   3  21   3       14.68       24.94     26.49 o 
   4  21   3       17.25       15.58     26.49 o 
   0   0   4     3131.67     3078.60     45.23 o 
   1   0   4    27868.45    25831.52    261.84 o 
   2   0   4    22629.70    21836.04    212.13 o 
   3   0   4    30538.82    30075.29    345.73 o 
   4   0   4      651.58      730.79     11.55 o 
   5   0   4      128.51      151.87      4.42 o 
   6   0   4       38.45       25.45      2.90 o 
   7   0   4     1995.33     2173.49     27.47 o 
   8   0   4     5418.41     5392.75     58.47 o 
   9   0   4       75.61       97.91      4.40 o 
  10   0   4     1380.86     1398.71     20.49 o 
  11   0   4      717.52      749.68     13.34 o 
  12   0   4      144.88      146.18      6.72 o 
  13   0   4        1.86       -2.43      4.08 o 
  14   0   4        9.49       -5.46      8.17 o 
  15   0   4      317.72      272.01     17.06 o 
  16   0   4      286.44      337.51     19.64 o 
  17   0   4      641.96      639.59     42.24 o 
  18   0   4      112.63       95.42     15.75 o 
  19   0   4        3.57       11.76     16.89 o 
  20   0   4        9.66       40.43     15.54 o 
  21   0   4        2.07       73.47     30.17 o 
   1   1   4    15903.87    15414.89    108.45 o 
   2   1   4    42351.67    40891.71    277.58 o 
   3   1   4      347.75      362.31      4.94 o 
   4   1   4       86.75       76.08      2.13 o 
   5   1   4      189.92      207.52      3.77 o 
   6   1   4       87.54       82.42      2.70 o 
   7   1   4      622.34      648.63      8.03 o 
   8   1   4       45.10       54.50      3.03 o 
   9   1   4      460.20      458.41      6.97 o 
  10   1   4      119.81      115.98      3.82 o 
  11   1   4       42.41       33.42      3.82 o 
  12   1   4      392.09      371.69      9.08 o 
  13   1   4      359.12      373.67      9.51 o 
  14   1   4        5.43       -0.47      4.33 o 
  15   1   4      309.30      308.19     13.15 o 
  16   1   4       67.75       80.25      8.86 o 
  17   1   4       30.29       42.80      8.57 o 
  18   1   4       12.37       10.20      9.36 o 
  19   1   4        1.01        0.11      9.94 o 
  20   1   4        1.39       -4.61     12.11 o 
  21   1   4        0.14       29.98     13.66 o 
   0   2   4      604.08      576.38      8.48 o 
   1   2   4      325.66      315.46      4.34 o 
   2   2   4     1360.09     1402.92     11.21 o 
   3   2   4     7582.94     7445.72     55.28 o 
   4   2   4     6328.64     6093.69     45.81 o 
   5   2   4      180.95      179.85      4.46 o 
   6   2   4      106.81      111.26      3.57 o 
   7   2   4     1462.72     1559.50     17.13 o 
   8   2   4       70.92       87.59      3.59 o 
   9   2   4       81.42       56.53      3.07 o 
  10   2   4        4.23        5.47      2.28 o 
  11   2   4      360.70      394.19      9.70 o 
  12   2   4      365.70      366.63      8.40 o 
  13   2   4       58.42       65.41      4.95 o 
  14   2   4       74.07       67.45      6.72 o 
  15   2   4      740.85      731.82     25.87 o 
  16   2   4        1.51        6.31      7.66 o 
  17   2   4        5.57       20.70      9.33 o 
  18   2   4       40.79       60.15     10.74 o 
  19   2   4       78.01       91.00     12.39 o 
  20   2   4      123.59      162.43     17.49 o 
  21   2   4        0.28       25.96     20.69 o 
   1   3   4     6577.04     6443.30     48.61 o 
   2   3   4     6670.91     6840.65     51.47 o 
   3   3   4     2023.19     1900.32     15.95 o 
   4   3   4      253.95      312.24      6.72 o 
   5   3   4     5984.64     5917.75     53.58 o 
   6   3   4     6220.00     6427.18     55.71 o 
   7   3   4     1559.26     1679.97     18.12 o 
   8   3   4       49.37       50.76      3.33 o 
   9   3   4       19.89        6.03      3.04 o 
  10   3   4       12.55       12.46      3.13 o 
  11   3   4      160.13      184.05      7.10 o 
  12   3   4       10.25        2.07      3.77 o 
  13   3   4      103.68      112.04      5.95 o 
  14   3   4       95.20       84.08      7.65 o 
  15   3   4      124.25      126.59      8.49 o 
  16   3   4        0.09       -6.65      6.65 o 
  17   3   4       23.28        6.07      7.63 o 
  18   3   4        3.73       17.44      9.36 o 
  19   3   4       23.67       29.29     10.32 o 
  20   3   4       42.71       59.52     14.68 o 
  21   3   4        1.30       24.21     17.46 o 
   0   4   4      778.96      781.19     14.31 o 
   1   4   4     1048.69     1030.21     11.90 o 
   2   4   4     1593.69     1624.04     15.68 o 
   3   4   4     1618.85     1455.65     13.90 o 
   4   4   4     9986.25    10646.41     81.94 o 
   5   4   4     1313.02     1289.57     14.41 o 
   6   4   4     2166.37     2266.77     24.19 o 
   7   4   4       42.71       25.47      3.54 o 
   8   4   4      750.56      719.71     11.85 o 
   9   4   4      115.10      124.08      6.04 o 
  10   4   4      689.43      661.01     12.67 o 
  11   4   4       12.83       11.48      4.05 o 
  12   4   4       50.91       55.93      5.41 o 
  13   4   4        8.48        6.90      4.89 o 
  14   4   4        0.08       -1.93      5.29 o 
  15   4   4       28.05       20.41      6.66 o 
  16   4   4       38.74       41.44      7.02 o 
  17   4   4       95.20       99.62     10.09 o 
  18   4   4        0.08       10.19      8.91 o 
  19   4   4       24.34       27.61     11.04 o 
  20   4   4       57.36       59.53     15.24 o 
  21   4   4        8.30       16.53     36.62 o 
   1   5   4       33.24       20.73      2.31 o 
   2   5   4     3177.91     3291.56     30.07 o 
   3   5   4     3091.67     2771.88     25.37 o 
   4   5   4      155.35      217.45      5.03 o 
   5   5   4      208.00      199.89      6.61 o 
   6   5   4     3183.88     3306.18     34.59 o 
   7   5   4     3268.36     3311.91     34.03 o 
   8   5   4        0.58       -0.79      3.49 o 
   9   5   4      783.02      730.30     13.77 o 
  10   5   4        8.62        9.29      5.48 o 
  11   5   4       11.82        2.72      6.58 o 
  12   5   4      106.50      124.65      8.18 o 
  13   5   4      621.43      639.19     14.36 o 
  14   5   4       89.77       61.09      7.48 o 
  15   5   4       46.62       49.00      7.48 o 
  16   5   4      125.26      152.53     10.58 o 
  17   5   4      107.64      101.72      9.37 o 
  18   5   4        0.83        0.04     10.11 o 
  19   5   4       42.67       30.66     11.26 o 
  20   5   4       15.00       32.50     12.28 o 
  21   5   4        0.17       24.16     44.42 o 
   0   6   4      363.08      417.31      8.89 o 
   1   6   4      439.34      415.95      7.18 o 
   2   6   4       25.34       29.92      2.83 o 
   3   6   4     3814.99     3955.40     36.11 o 
   4   6   4      221.98      274.54      6.50 o 
   5   6   4      929.01     1168.69     14.94 o 
   6   6   4      455.90      376.80      8.50 o 
   7   6   4     1200.11     1183.00     16.19 o 
   8   6   4      439.67      417.54      9.30 o 
   9   6   4        4.14        6.20      3.56 o 
  10   6   4       62.79       55.77      6.99 o 
  11   6   4        1.21       -6.90      6.90 o 
  12   6   4      792.27      768.16     21.52 o 
  13   6   4        0.49       -6.09      6.09 o 
  14   6   4      137.24      137.87     10.30 o 
  15   6   4      201.21      207.17     10.82 o 
  16   6   4       10.46       22.31      7.26 o 
  17   6   4       20.42        7.44      9.15 o 
  18   6   4        5.70       -6.88      9.10 o 
  19   6   4       58.26       61.22     11.82 o 
  20   6   4       21.89       20.26     14.78 o 
   1   7   4      215.12      225.71      5.73 o 
   2   7   4      462.37      483.65      8.47 o 
   3   7   4     2735.69     2990.74     28.22 o 
   4   7   4        0.90        0.89      2.85 o 
   5   7   4     1629.62     1615.70     18.38 o 
   6   7   4     1004.43      973.54     12.56 o 
   7   7   4     4063.82     4238.32     41.19 o 
   8   7   4        1.01       -3.73      3.73 o 
   9   7   4       30.21       14.25      5.89 o 
  10   7   4      455.04      474.33     25.84 o 
  11   7   4      659.75      591.29     18.41 o 
  12   7   4     2868.30     2968.97     48.88 o 
  13   7   4       21.28       25.71      9.62 o 
  14   7   4      171.13      156.85     11.67 o 
  15   7   4       10.66       -0.42      7.29 o 
  16   7   4       38.87       26.10      7.91 o 
  17   7   4        7.06        7.87      9.26 o 
  18   7   4       49.76       59.70     11.73 o 
  19   7   4       12.18        8.08     11.17 o 
  20   7   4        0.15       -9.35     15.58 o 
   0   8   4      395.83      429.24     12.18 o 
   1   8   4     4413.20     4669.59     45.80 o 
   2   8   4     4700.57     5074.17     47.35 o 
   3   8   4      318.18      418.52      9.09 o 
   4   8   4      113.93      162.30      5.85 o 
   5   8   4       13.14        9.25      3.50 o 
   6   8   4       33.38       50.10      4.48 o 
   7   8   4      362.20      375.71      9.01 o 
   8   8   4      901.68      923.97     16.09 o 
   9   8   4        1.17       -0.01      5.09 o 
  10   8   4        6.57        4.48      5.99 o 
  11   8   4       13.21       12.26      8.04 o 
  12   8   4       14.23       15.60      9.45 o 
  13   8   4       98.83       77.21     12.17 o 
  14   8   4       46.53       42.14     11.62 o 
  15   8   4       20.20       15.58      7.62 o 
  16   8   4       11.04       24.44     13.30 o 
  17   8   4        1.46        4.77      9.86 o 
  18   8   4        0.02        7.79     10.82 o 
  19   8   4       12.87        6.06     11.28 o 
  20   8   4        0.11      -15.58     15.58 o 
   1   9   4      316.28      373.73      8.96 o 
   2   9   4      514.33      449.59     10.40 o 
   3   9   4      296.54      293.58      7.94 o 
   4   9   4        3.16       -3.22      3.22 o 
   5   9   4       81.81      121.62      5.71 o 
   6   9   4       38.56       29.89      4.40 o 
   7   9   4       72.26       95.60      6.92 o 
   8   9   4       10.78        8.28      5.83 o 
   9   9   4      107.90      109.32      8.43 o 
  10   9   4      521.11      514.20     16.28 o 
  11   9   4      432.94      395.51     15.01 o 
  12   9   4      336.83      370.62     16.13 o 
  13   9   4        6.88       29.16     10.39 o 
  14   9   4      171.97      172.31     15.31 o 
  15   9   4        3.82      -11.74     11.74 o 
  16   9   4       26.37       15.53     10.50 o 
  17   9   4        9.80       15.84     12.44 o 
  18   9   4        1.76        2.31     10.21 o 
  19   9   4        3.08      -12.37     14.29 o 
   0  10   4     1686.59     1759.64     29.73 o 
   1  10   4     1537.69     1686.16     21.59 o 
   2  10   4       84.70       82.18      5.49 o 
   3  10   4      531.18      497.70     11.02 o 
   4  10   4      911.71      969.79     15.96 o 
   5  10   4       28.66       35.68      5.17 o 
   6  10   4        0.02       -3.09      5.14 o 
   7  10   4     1025.01      953.73     18.32 o 
   8  10   4       17.71        9.51      6.57 o 
   9  10   4       26.86       37.07      7.09 o 
  10  10   4       47.66       33.05      7.33 o 
  11  10   4        8.94        8.17      7.31 o 
  12  10   4       36.61       20.20      8.60 o 
  13  10   4       17.00       -6.43      9.60 o 
  14  10   4        0.54        9.86     10.83 o 
  15  10   4       13.68       14.81     21.86 o 
  16  10   4        3.85       -3.12     10.35 o 
  17  10   4        1.30       -1.50     17.55 o 
  18  10   4       23.36       40.35     12.14 o 
  19  10   4        0.05      -11.00     21.82 o 
   1  11   4      556.81      488.26     11.72 o 
   2  11   4      800.69      895.13     15.70 o 
   3  11   4      329.00      374.02     10.92 o 
   4  11   4        5.66       13.87      6.82 o 
   5  11   4       21.49       32.61      5.75 o 
   6  11   4      238.54      203.35      9.92 o 
   7  11   4       82.25       96.82      9.42 o 
   8  11   4       27.24       52.72      8.41 o 
   9  11   4      270.18      259.58     12.86 o 
  10  11   4      128.51      124.18     10.57 o 
  11  11   4       16.09        5.94      7.62 o 
  12  11   4      321.05      308.30     14.89 o 
  13  11   4       27.99       19.98     12.55 o 
  14  11   4        1.55        2.10     11.43 o 
  15  11   4        0.82        1.99     17.68 o 
  16  11   4       29.69       38.48     13.95 o 
  17  11   4       51.89       87.73     18.90 o 
  18  11   4        3.69      -23.38     23.38 o 
   0  12   4      526.96      546.48     23.63 o 
   1  12   4        0.44        0.37      4.57 o 
   2  12   4      340.82      321.59     14.22 o 
   3  12   4      882.76      873.13     19.01 o 
   4  12   4        8.38       -0.32      5.01 o 
   5  12   4       24.06       39.38      6.60 o 
   6  12   4       36.32       29.14      6.68 o 
   7  12   4        2.09        1.04      6.21 o 
   8  12   4       90.95       95.96      9.83 o 
   9  12   4      264.01      264.54     13.12 o 
  10  12   4       49.26       54.45      9.34 o 
  11  12   4      197.05      176.26     12.31 o 
  12  12   4       48.72       40.21      9.33 o 
  13  12   4       15.87       16.04     10.15 o 
  14  12   4       28.38       47.94     25.19 o 
  15  12   4        9.86       -0.73     18.76 o 
  16  12   4        0.58       15.97     21.25 o 
  17  12   4        3.58        2.69     13.33 o 
  18  12   4       15.57       -1.56     18.70 o 
   1  13   4        0.28        0.70      5.99 o 
   2  13   4        2.14        3.92      5.93 o 
   3  13   4       40.25       44.09      6.64 o 
   4  13   4       96.27       94.45      7.65 o 
   5  13   4      112.95      108.04      8.74 o 
   6  13   4     1708.85     1770.51     34.88 o 
   7  13   4       19.13       21.82      7.71 o 
   8  13   4      175.49      191.95     12.19 o 
   9  13   4       73.74       56.42      9.54 o 
  10  13   4        4.30       -3.14      7.57 o 
  11  13   4       23.29       18.72      8.65 o 
  12  13   4       19.17        4.82      8.65 o 
  13  13   4        5.46       21.25     11.69 o 
  14  13   4        1.94      -10.14     14.19 o 
  15  13   4        0.69       23.79     19.90 o 
  16  13   4       28.84       75.66     23.37 o 
  17  13   4        4.78      -14.39     14.39 o 
   0  14   4      125.07      136.24     14.62 o 
   1  14   4       18.03        3.32      6.39 o 
   2  14   4      357.20      361.17     14.89 o 
   3  14   4      441.11      458.00     16.65 o 
   4  14   4      515.45      507.19     18.97 o 
   5  14   4      531.31      541.05     22.14 o 
   6  14   4       94.16      105.54     12.40 o 
   7  14   4       31.87       25.02      8.13 o 
   8  14   4      166.21      157.37     11.90 o 
   9  14   4      100.25       95.11     10.73 o 
  10  14   4        2.15        1.90      7.97 o 
  11  14   4        1.85       -2.66      8.50 o 
  12  14   4        0.29       16.50     10.94 o 
  13  14   4        3.08        5.63     12.87 o 
  14  14   4       12.15      -11.33     14.97 o 
  15  14   4       19.64       44.50     22.87 o 
  16  14   4        0.14       -0.93     25.88 o 
   1  15   4      340.78      355.72     16.84 o 
   2  15   4       66.83       87.14     11.28 o 
   3  15   4      468.25      483.65     21.40 o 
   4  15   4       27.15       16.69     11.18 o 
   5  15   4       27.94       20.44      9.12 o 
   6  15   4       46.92       33.12      9.90 o 
   7  15   4      127.84      106.60     12.06 o 
   8  15   4      119.45      115.63     13.15 o 
   9  15   4        0.00       -3.89      8.41 o 
  10  15   4        0.04       -1.66      8.77 o 
  11  15   4        6.53        8.33      9.51 o 
  12  15   4        7.90       11.53     12.39 o 
  13  15   4       23.57       30.32     13.67 o 
  14  15   4        6.21      -10.47     17.35 o 
  15  15   4        3.61       -9.30     21.26 o 
   0  16   4      196.26      200.77     50.65 o 
   1  16   4      307.64      285.28     18.68 o 
   2  16   4        4.93        1.67      8.10 o 
   3  16   4        0.34       -6.57      8.21 o 
   4  16   4       80.29       60.62     10.93 o 
   5  16   4      230.00      242.07     18.34 o 
   6  16   4      117.45      147.86     17.28 o 
   7  16   4       47.76       47.19     10.93 o 
   8  16   4        2.59       -4.47     10.10 o 
   9  16   4        9.69        3.64     10.19 o 
  10  16   4        5.92       -3.44     10.19 o 
  11  16   4       15.47       25.47     11.08 o 
  12  16   4        0.23       -4.94     12.65 o 
  13  16   4      149.08      188.30     19.90 o 
  14  16   4       35.06       70.00     19.60 o 
   1  17   4       44.08       26.24     11.33 o 
   2  17   4       60.97       64.16     12.81 o 
   3  17   4        0.01       -9.14      9.14 o 
   4  17   4        9.78       10.74     10.50 o 
   5  17   4       21.19       10.93      9.45 o 
   6  17   4        9.91       -6.33      9.45 o 
   7  17   4       48.79       11.09     11.33 o 
   8  17   4       37.08       27.91     13.08 o 
   9  17   4        3.25      -10.32     10.32 o 
  10  17   4        2.16       -5.16     11.51 o 
  11  17   4        1.49       -8.52     11.99 o 
  12  17   4        5.28       13.97     15.46 o 
  13  17   4        6.95       -0.27     17.75 o 
   0  18   4       19.40      -10.91     14.33 o 
   1  18   4      254.48      242.72     18.99 o 
   2  18   4       13.54        3.31     11.92 o 
   3  18   4        0.03       -4.08      9.95 o 
   4  18   4       11.44       -0.27     10.46 o 
   5  18   4        2.05       -5.12     10.30 o 
   6  18   4       13.30        1.78     10.83 o 
   7  18   4       13.51       -5.37     11.47 o 
   8  18   4        0.10      -10.58     10.58 o 
   9  18   4       48.55       35.37     13.32 o 
  10  18   4       39.69       41.94     13.88 o 
  11  18   4       47.01       52.07     20.22 o 
  12  18   4        8.41      -17.40     22.77 o 
   1  19   4        0.54       -3.62     11.09 o 
   2  19   4        2.56        7.28     10.70 o 
   3  19   4      114.30      126.96     16.31 o 
   4  19   4        9.83       13.60     12.02 o 
   5  19   4        0.02       -6.29     10.12 o 
   6  19   4       11.45        4.43     11.67 o 
   7  19   4       54.02       63.67     15.97 o 
   8  19   4       99.34      109.27     18.17 o 
   9  19   4        7.89       -0.62     15.83 o 
  10  19   4       20.59       10.00     19.74 o 
   0  20   4       15.44       11.91     17.05 o 
   1  20   4        1.11        9.75     11.65 o 
   2  20   4        0.02       -3.55     11.65 o 
   3  20   4       25.00       16.87     12.02 o 
   4  20   4       23.59       23.83     15.97 o 
   5  20   4        1.95       -2.24     14.40 o 
   6  20   4       16.59       30.45     13.72 o 
   7  20   4       49.39       63.36     22.41 o 
   8  20   4        7.85      -15.58     24.94 o 
   1  21   4        2.30       -3.12     26.49 o 
   2  21   4       13.14       38.96     26.49 o 
   3  21   4        6.29       15.58     24.94 o 
   4  21   4        0.04      -23.38     23.38 o 
   1   1   5        1.05        2.52      1.40 o 
   2   1   5    46293.73    43673.68    296.32 o 
   3   1   5        4.01        3.94      1.35 o 
   4   1   5        4.58        2.68      1.52 o 
   5   1   5     3371.87     3414.94     28.67 o 
   6   1   5       30.85       41.67      2.00 o 
   7   1   5       37.66       45.22      2.35 o 
   8   1   5       83.06       90.78      3.23 o 
   9   1   5      414.70      442.74      7.37 o 
  10   1   5     1329.29     1351.95     16.10 o 
  11   1   5      126.99      107.99      3.94 o 
  12   1   5      250.87      236.61      5.93 o 
  13   1   5      173.59      159.28      7.63 o 
  14   1   5       48.76       40.60      6.64 o 
  15   1   5      165.63      178.81      9.51 o 
  16   1   5      272.16      276.41     12.92 o 
  17   1   5      111.21      118.36     10.65 o 
  18   1   5        4.64        6.69      8.12 o 
  19   1   5        2.90        5.46     11.12 o 
  20   1   5        0.43        7.04     10.92 o 
  21   1   5       11.89       47.59     19.57 o 
   0   2   5      430.03      402.93      7.61 o 
   1   2   5    11029.24    10898.19     75.93 o 
   2   2   5        0.20        1.27      1.47 o 
   3   2   5     5106.75     4939.77     35.65 o 
   4   2   5        8.81        7.02      1.55 o 
   5   2   5     3373.93     3515.85     35.39 o 
   6   2   5       57.01       78.69      2.90 o 
   7   2   5      167.90      178.25      4.89 o 
   8   2   5       12.45        6.78      2.54 o 
   9   2   5      509.40      530.99      8.37 o 
  10   2   5      220.58      213.31      5.35 o 
  11   2   5      180.56      191.57      5.60 o 
  12   2   5     1318.49     1391.35     18.16 o 
  13   2   5        2.87       -4.69      5.66 o 
  14   2   5      244.45      241.91      9.20 o 
  15   2   5      198.44      228.36     10.70 o 
  16   2   5        8.56       18.78      7.02 o 
  17   2   5        0.12       -2.39     14.86 o 
  18   2   5       12.97       13.27      9.61 o 
  19   2   5       16.77       30.76     13.71 o 
  20   2   5       49.98       65.87     12.38 o 
  21   2   5       90.92      134.40     19.90 o 
   1   3   5     1176.41     1127.56     10.60 o 
   2   3   5      229.43      214.54      4.14 o 
   3   3   5     5886.58     5998.17     45.80 o 
   4   3   5      173.38      196.83      4.33 o 
   5   3   5      708.98      811.52     10.31 o 
   6   3   5     4953.94     4784.81     44.20 o 
   7   3   5      363.06      341.64      6.63 o 
   8   3   5      735.75      803.11     11.55 o 
   9   3   5     3188.34     3357.51     33.15 o 
  10   3   5      271.46      263.72      6.30 o 
  11   3   5      422.89      380.58      9.71 o 
  12   3   5        5.61        0.82      4.16 o 
  13   3   5       76.27       75.34      6.44 o 
  14   3   5        0.28        5.79      5.59 o 
  15   3   5        0.06       -3.20      5.63 o 
  16   3   5      224.83      223.98     12.92 o 
  17   3   5       44.53       43.17      8.83 o 
  18   3   5      189.23      250.81     18.52 o 
  19   3   5       14.90       36.73     11.07 o 
  20   3   5       30.19       56.01     13.47 o 
  21   3   5        1.59       23.57     18.69 o 
   0   4   5     8206.97     7937.01     89.68 o 
   1   4   5      633.70      636.70      7.60 o 
   2   4   5        4.60        1.13      1.54 o 
   3   4   5     1252.02     1230.02     12.49 o 
   4   4   5        4.47        8.25      2.60 o 
   5   4   5     1245.47     1179.29     13.25 o 
   6   4   5     5619.82     5578.94     49.61 o 
   7   4   5      717.27      766.28     10.93 o 
   8   4   5      801.87      805.65     11.54 o 
   9   4   5       10.97       11.00      3.76 o 
  10   4   5        6.96        7.49      3.41 o 
  11   4   5      407.72      354.41     11.00 o 
  12   4   5        0.32       -4.60      4.60 o 
  13   4   5      115.78      111.11      7.98 o 
  14   4   5      849.66      810.96     19.84 o 
  15   4   5        4.00        9.75      6.51 o 
  16   4   5      267.06      244.82     11.29 o 
  17   4   5       11.18       -5.47      7.56 o 
  18   4   5        9.29       26.35     10.71 o 
  19   4   5       64.63       92.73     13.36 o 
  20   4   5       24.04       36.82     12.34 o 
  21   4   5       21.47       32.14     16.86 o 
   1   5   5       40.62       39.52      2.57 o 
   2   5   5      749.71      676.09      9.37 o 
   3   5   5     2716.68     2978.71     27.73 o 
   4   5   5      202.94      203.68      4.66 o 
   5   5   5     9613.86    10666.85     82.88 o 
   6   5   5     4077.40     4072.23     37.26 o 
   7   5   5      344.61      295.36      7.05 o 
   8   5   5      243.26      270.39      7.20 o 
   9   5   5      918.37     1043.17     15.17 o 
  10   5   5      105.19      100.45      7.22 o 
  11   5   5      106.92      103.78      7.57 o 
  12   5   5      429.98      427.91     18.27 o 
  13   5   5        1.53       -6.52      6.52 o 
  14   5   5      189.27      198.82     10.83 o 
  15   5   5       57.97       39.87      7.33 o 
  16   5   5      113.21      127.24     11.65 o 
  17   5   5       59.85       64.00      9.56 o 
  18   5   5        4.85       11.50     10.02 o 
  19   5   5       18.77       18.78     11.04 o 
  20   5   5        0.68        0.91     17.41 o 
   0   6   5     2183.93     1748.71     24.93 o 
   1   6   5      831.54      904.92     10.59 o 
   2   6   5     1046.40     1039.09     12.16 o 
   3   6   5      760.40      828.90     10.71 o 
   4   6   5       31.43       34.01      3.19 o 
   5   6   5      256.28      194.13      5.92 o 
   6   6   5      118.82      112.07      4.79 o 
   7   6   5     1789.87     1573.46     19.71 o 
   8   6   5        3.36       -0.98      4.39 o 
   9   6   5      177.10      193.24      6.54 o 
  10   6   5      460.95      499.52     16.62 o 
  11   6   5      515.39      571.34     15.08 o 
  12   6   5       50.26       35.12      6.94 o 
  13   6   5        2.10       -5.83      5.83 o 
  14   6   5      241.57      241.40     14.59 o 
  15   6   5       62.60       57.52      8.48 o 
  16   6   5       60.99       46.82      8.50 o 
  17   6   5        2.37        5.39      8.87 o 
  18   6   5       41.79       63.99     11.39 o 
  19   6   5       17.19       27.85     12.86 o 
  20   6   5        1.84        6.42     13.41 o 
   1   7   5     1748.18     1832.80     18.51 o 
   2   7   5       13.04       18.52      2.91 o 
   3   7   5      666.24      647.55     10.21 o 
   4   7   5       64.17       56.31      4.20 o 
   5   7   5      215.84      243.16      6.82 o 
   6   7   5        0.41       -3.13      3.13 o 
   7   7   5      862.27      899.16     13.56 o 
   8   7   5      946.96     1005.58     15.51 o 
   9   7   5        0.02       -4.49      4.49 o 
  10   7   5      338.15      334.15     10.98 o 
  11   7   5        8.88        6.18      6.05 o 
  12   7   5      863.79      820.62     20.86 o 
  13   7   5      313.33      350.32     14.08 o 
  14   7   5        0.10        1.71      7.45 o 
  15   7   5        0.83        0.47      7.10 o 
  16   7   5       11.92        8.98      7.54 o 
  17   7   5       30.16       30.31     10.36 o 
  18   7   5      142.31      203.19     15.94 o 
  19   7   5        0.01        3.00     12.61 o 
  20   7   5        1.35      -13.14     23.38 o 
   0   8   5     5632.51     5955.18     67.88 o 
   1   8   5      186.03      170.79      5.64 o 
   2   8   5      554.33      576.32     10.06 o 
   3   8   5       18.50       28.92      3.73 o 
   4   8   5       39.43       44.91      4.09 o 
   5   8   5       65.09       75.70      4.65 o 
   6   8   5      726.36      780.36     12.38 o 
   7   8   5      519.04      569.84     11.27 o 
   8   8   5      636.03      613.12     13.58 o 
   9   8   5      601.95      605.42     15.17 o 
  10   8   5     1067.53     1092.10     20.97 o 
  11   8   5       12.69       -6.71      7.66 o 
  12   8   5        1.22       -7.48      7.48 o 
  13   8   5       17.22        6.63      7.59 o 
  14   8   5       12.07       -0.34      7.78 o 
  15   8   5        1.37       15.82      8.53 o 
  16   8   5        0.00        2.51      8.87 o 
  17   8   5       20.92       16.33     10.68 o 
  18   8   5        0.13        1.25     12.19 o 
  19   8   5        0.85       12.17     15.30 o 
   1   9   5     1217.31     1344.79     17.45 o 
   2   9   5       12.39       13.63      3.68 o 
   3   9   5     1106.57     1140.56     16.32 o 
   4   9   5      147.08      157.79      6.70 o 
   5   9   5       18.31        3.38      3.61 o 
   6   9   5      341.36      360.22      9.32 o 
   7   9   5      817.57      793.93     16.23 o 
   8   9   5     1501.33     1396.12     24.37 o 
   9   9   5        1.65        4.21      5.97 o 
  10   9   5        9.27       11.24      6.93 o 
  11   9   5      526.87      576.57     20.39 o 
  12   9   5      488.05      476.13     20.38 o 
  13   9   5       18.00       24.24      7.95 o 
  14   9   5       33.86       33.35      9.36 o 
  15   9   5       13.88       10.93      9.59 o 
  16   9   5        6.83       -6.50     10.75 o 
  17   9   5        0.30        0.21     10.83 o 
  18   9   5       14.85       13.80     12.54 o 
  19   9   5        6.31        3.83     21.11 o 
   0  10   5        6.93       16.91      5.56 o 
   1  10   5       80.15       99.34      5.55 o 
   2  10   5     1156.13     1091.81     16.63 o 
   3  10   5      258.41      223.41      7.57 o 
   4  10   5      141.39      167.39      6.95 o 
   5  10   5      299.39      278.56      9.14 o 
   6  10   5      209.93      188.82      8.72 o 
   7  10   5     1202.36     1156.36     21.97 o 
   8  10   5     1337.27     1381.32     26.73 o 
   9  10   5      516.49      479.29     21.20 o 
  10  10   5      375.92      409.65     15.26 o 
  11  10   5        8.95       -4.81      5.67 o 
  12  10   5        7.49       -9.22      9.22 o 
  13  10   5        4.30        0.76      9.89 o 
  14  10   5       79.19       79.01     11.85 o 
  15  10   5        1.40        7.49     14.40 o 
  16  10   5       46.72       59.13     13.42 o 
  17  10   5        7.32       10.87     22.49 o 
  18  10   5        4.18       33.07     12.99 o 
  19  10   5        1.62        5.34     15.58 o 
   1  11   5        9.63        6.06      4.19 o 
   2  11   5       16.56        6.06      4.02 o 
   3  11   5        1.29        3.61      4.57 o 
   4  11   5      183.90      192.47      8.74 o 
   5  11   5      109.06      132.55      7.82 o 
   6  11   5       22.68       24.11      7.01 o 
   7  11   5        4.69       -6.03      6.03 o 
   8  11   5        5.35       -6.91      6.91 o 
   9  11   5       38.48       35.22      8.32 o 
  10  11   5      189.35      185.56     12.00 o 
  11  11   5      493.17      487.78     17.08 o 
  12  11   5       14.94       12.93      9.39 o 
  13  11   5      124.43      108.81     14.05 o 
  14  11   5        2.30        8.91     10.80 o 
  15  11   5        6.82       16.22     12.95 o 
  16  11   5       65.94      106.07     15.92 o 
  17  11   5        7.54       14.83     13.61 o 
  18  11   5        0.05      -14.03     14.47 o 
   0  12   5       25.06       29.29      8.62 o 
   1  12   5       14.98       15.29      5.74 o 
   2  12   5      614.99      658.10     15.48 o 
   3  12   5      911.19      930.15     19.71 o 
   4  12   5      124.22      102.01      8.05 o 
   5  12   5      125.76      107.63      8.44 o 
   6  12   5       10.68        9.16      6.26 o 
   7  12   5      436.97      462.28     14.72 o 
   8  12   5        1.73       -6.91      6.91 o 
   9  12   5      251.52      195.58     12.16 o 
  10  12   5       41.90       30.44      8.74 o 
  11  12   5        1.18        1.57      7.78 o 
  12  12   5      177.81      176.76     14.44 o 
  13  12   5        1.98       -7.21     11.82 o 
  14  12   5        8.76       -2.84     18.27 o 
  15  12   5       14.78       28.38     13.33 o 
  16  12   5        2.43       10.31     12.66 o 
  17  12   5        0.01        1.10     14.29 o 
   1  13   5        0.00       -5.60      5.60 o 
   2  13   5       26.36       29.04      6.24 o 
   3  13   5     1434.01     1478.99     25.77 o 
   4  13   5      114.66      105.40      8.08 o 
   5  13   5     1476.73     1609.82     29.61 o 
   6  13   5        4.95       -6.50      7.13 o 
   7  13   5       22.92       18.94      7.77 o 
   8  13   5      439.45      401.76     15.83 o 
   9  13   5        5.16       10.42      7.96 o 
  10  13   5      138.37      165.60     12.22 o 
  11  13   5        0.13        4.14      8.12 o 
  12  13   5        0.04       -9.54      9.54 o 
  13  13   5        0.70       12.01     11.43 o 
  14  13   5        4.66        8.67     18.80 o 
  15  13   5      124.37      155.05     29.47 o 
  16  13   5        3.49       19.74     20.47 o 
  17  13   5        8.84       13.49     17.98 o 
   0  14   5       56.46       76.33     12.53 o 
   1  14   5       81.84       93.61      9.41 o 
   2  14   5      358.33      360.33     18.70 o 
   3  14   5      144.35      123.73      9.58 o 
   4  14   5       88.40       91.21      9.88 o 
   5  14   5      636.85      660.06     23.92 o 
   6  14   5      159.87      135.56     10.96 o 
   7  14   5       28.88       34.97      8.86 o 
   8  14   5       28.81       29.73      9.28 o 
   9  14   5        9.88        6.60      8.39 o 
  10  14   5      115.49      146.56     12.42 o 
  11  14   5       73.69       58.93     10.54 o 
  12  14   5       45.44       37.33     11.35 o 
  13  14   5       36.95       55.72     14.72 o 
  14  14   5        4.56       10.37     19.72 o 
  15  14   5       65.03       89.52     23.84 o 
  16  14   5       47.68       85.89     19.36 o 
   1  15   5       17.76        6.19      7.20 o 
   2  15   5      291.11      305.43     15.80 o 
   3  15   5        4.55       -2.30      8.65 o 
   4  15   5      152.21      154.38     13.47 o 
   5  15   5       20.07        9.03      8.99 o 
   6  15   5      222.58      200.52     15.41 o 
   7  15   5        0.18       -8.09      8.09 o 
   8  15   5      266.12      315.25     21.72 o 
   9  15   5        0.00       -8.09      8.09 o 
  10  15   5        2.46       -0.84      8.49 o 
  11  15   5        1.43       10.41     10.61 o 
  12  15   5        2.02        3.57     13.60 o 
  13  15   5       35.10       40.45     14.37 o 
  14  15   5        2.33       14.16     21.14 o 
  15  15   5       15.80       33.77     18.25 o 
   0  16   5      171.43      167.50     22.57 o 
   1  16   5        0.25       -2.63      7.24 o 
   2  16   5      255.93      227.39     14.10 o 
   3  16   5        4.25       -1.44      8.56 o 
   4  16   5       49.35       37.36     17.46 o 
   5  16   5       26.60       13.64      9.47 o 
   6  16   5       18.19       10.21      9.72 o 
   7  16   5       15.28        1.76     10.00 o 
   8  16   5        8.85        9.30     10.20 o 
   9  16   5       55.91       62.06     12.74 o 
  10  16   5        7.23       -3.53     11.44 o 
  11  16   5        6.11      -13.42     13.42 o 
  12  16   5        0.99        3.02     13.16 o 
  13  16   5        9.41       -0.66     25.61 o 
  14  16   5        2.36       21.11     15.18 o 
   1  17   5       37.37       26.60      9.71 o 
   2  17   5       68.52       77.13     13.29 o 
   3  17   5        0.62        4.71      9.82 o 
   4  17   5       59.40       23.38      9.93 o 
   5  17   5       23.98       12.43     15.11 o 
   6  17   5       10.45       -3.77      9.89 o 
   7  17   5        0.76       -9.51      9.51 o 
   8  17   5       10.65       -0.76     12.55 o 
   9  17   5       19.88       17.84     12.27 o 
  10  17   5       57.44       56.19     13.88 o 
  11  17   5        8.60        0.23     15.35 o 
  12  17   5       34.33       63.24     17.82 o 
  13  17   5       44.64       45.20     42.08 o 
   0  18   5        6.20       10.17     12.88 o 
   1  18   5        5.58        3.38     10.41 o 
   2  18   5        9.37       11.90     11.36 o 
   3  18   5      120.10      123.45     15.30 o 
   4  18   5       18.85       15.10     11.20 o 
   5  18   5        0.04      -10.23     10.23 o 
   6  18   5       36.90       32.50     12.43 o 
   7  18   5        0.01      -10.61     10.72 o 
   8  18   5        7.74       -2.66     11.49 o 
   9  18   5        5.05       17.02     12.98 o 
  10  18   5        0.01       -3.85     14.85 o 
  11  18   5        0.03      -15.23     16.54 o 
   1  19   5       24.47       21.99     12.18 o 
   2  19   5       41.14       46.11     13.99 o 
   3  19   5        1.47       11.14     11.36 o 
   4  19   5        1.44       16.54     11.76 o 
   5  19   5       45.54       29.07     12.91 o 
   6  19   5       42.24       46.07     14.07 o 
   7  19   5       16.81       -7.55     12.22 o 
   8  19   5        5.66       14.19     14.21 o 
   9  19   5        3.64       -7.04     26.49 o 
  10  19   5        2.30       -7.79     29.61 o 
   0  20   5       22.11       19.84     17.96 o 
   1  20   5        1.13       -6.39     12.26 o 
   2  20   5       16.94       15.85     11.41 o 
   3  20   5       93.61       77.29     16.42 o 
   4  20   5       41.62       53.57     14.50 o 
   5  20   5       18.94       14.72     12.84 o 
   6  20   5        4.86      -11.07     30.39 o 
   7  20   5        0.00        3.67     18.64 o 
   1  21   5        0.00       -7.79     21.82 o 
   2  21   5        0.98       -6.23     23.38 o 
   3  21   5        0.00        1.01     22.60 o 
   4  21   5        5.28        1.56     18.70 o 
   0   0   6     1341.46     1397.90     27.14 o 
   1   0   6     1615.34     1502.76     19.35 o 
   2   0   6       21.89       19.33      2.31 o 
   3   0   6    16202.20    16214.61    159.01 o 
   4   0   6      825.14      891.25     14.72 o 
   5   0   6    12353.42    12403.30    146.54 o 
   6   0   6     4148.01     4219.18     54.27 o 
   7   0   6     1560.14     1656.27     25.08 o 
   8   0   6        2.23        4.54      2.67 o 
   9   0   6      460.78      467.67     10.21 o 
  10   0   6      116.83       99.45      5.29 o 
  11   0   6       60.78       47.26      4.87 o 
  12   0   6      732.55      751.73     20.60 o 
  13   0   6      302.85      337.43     13.50 o 
  14   0   6     1200.96     1147.17     24.82 o 
  15   0   6     1048.96     1128.04     28.70 o 
  16   0   6      868.65      876.17     34.61 o 
  17   0   6       53.84       32.18     12.71 o 
  18   0   6        6.74        2.39     11.73 o 
  19   0   6       26.30       38.95     14.90 o 
  20   0   6        0.03        9.47     35.29 o 
  21   0   6        1.03       31.90     25.54 o 
   1   1   6     2116.42     1972.20     18.17 o 
   2   1   6     7110.35     7023.01     52.88 o 
   3   1   6     1865.01     1879.95     16.45 o 
   4   1   6      301.86      255.28      5.19 o 
   5   1   6      260.19      276.85      5.81 o 
   6   1   6      158.80      121.13      3.72 o 
   7   1   6     1093.59     1066.42     12.26 o 
   8   1   6      165.48      131.95      3.77 o 
   9   1   6      587.77      553.05      7.91 o 
  10   1   6        2.26        5.28      2.82 o 
  11   1   6      935.44      929.33     11.89 o 
  12   1   6      278.41      286.51     10.16 o 
  13   1   6      244.48      241.86      8.13 o 
  14   1   6        4.76        0.53      5.12 o 
  15   1   6       24.78       21.45      7.41 o 
  16   1   6       62.25       52.54      8.00 o 
  17   1   6        8.71       12.50      8.35 o 
  18   1   6       44.48       32.77      9.33 o 
  19   1   6        0.52       -8.85      9.01 o 
  20   1   6        4.15       13.24      9.67 o 
  21   1   6        0.41       25.60     13.53 o 
   0   2   6      960.90      907.36     13.32 o 
   1   2   6      837.29      772.23      8.11 o 
   2   2   6        5.25        1.63      1.61 o 
   3   2   6      427.14      343.74      5.26 o 
   4   2   6     4531.33     4446.43     35.48 o 
   5   2   6      305.68      351.74      5.26 o 
   6   2   6      111.84      120.47      3.99 o 
   7   2   6      635.78      573.38      9.55 o 
   8   2   6      504.71      495.22      7.37 o 
   9   2   6       55.16       68.40      3.58 o 
  10   2   6        2.04       -1.40      2.58 o 
  11   2   6        6.58        5.98      3.21 o 
  12   2   6      160.99      157.98      5.90 o 
  13   2   6        7.24        6.90      4.11 o 
  14   2   6      320.05      323.17     10.29 o 
  15   2   6       12.87       21.35      7.18 o 
  16   2   6      397.40      446.98     14.96 o 
  17   2   6      107.46      129.99      9.81 o 
  18   2   6       25.86       24.16      9.29 o 
  19   2   6       27.29       25.56     11.19 o 
  20   2   6        3.13       16.61     12.03 o 
  21   2   6        3.02        9.24     15.28 o 
   1   3   6      473.19      448.64      6.01 o 
   2   3   6    10189.67    10547.93     80.75 o 
   3   3   6     1159.40     1126.39     11.71 o 
   4   3   6       64.92       53.64      2.77 o 
   5   3   6      931.12      949.83     11.23 o 
   6   3   6       54.12       59.27      3.19 o 
   7   3   6        0.00        2.74      2.78 o 
   8   3   6      123.23       97.58      4.33 o 
   9   3   6     2135.93     2076.69     22.10 o 
  10   3   6      359.80      359.92      8.02 o 
  11   3   6       80.00       64.05      4.78 o 
  12   3   6      242.55      245.86      7.88 o 
  13   3   6        5.62        7.96      5.81 o 
  14   3   6      372.11      310.49     11.49 o 
  15   3   6      186.10      165.72      9.06 o 
  16   3   6       32.13       42.91      7.91 o 
  17   3   6        3.43        9.35      7.92 o 
  18   3   6      297.33      324.16     17.27 o 
  19   3   6        1.88       22.58     12.08 o 
  20   3   6        5.47       27.99     12.52 o 
  21   3   6        2.03      -12.09     15.03 o 
   0   4   6      661.42      648.96     12.06 o 
   1   4   6     1031.49     1034.69     11.33 o 
   2   4   6     6117.97     5798.04     47.88 o 
   3   4   6      971.17     1017.18     11.16 o 
   4   4   6     1229.06     1299.31     13.84 o 
   5   4   6    10050.19    10030.26     82.80 o 
   6   4   6      202.54      182.68      5.18 o 
   7   4   6     1087.32     1015.98     13.09 o 
   8   4   6     1150.80     1174.77     15.29 o 
   9   4   6      305.66      290.73     10.40 o 
  10   4   6       22.77       44.38      5.40 o 
  11   4   6      213.71      205.99      7.36 o 
  12   4   6       12.92       -1.52      5.27 o 
  13   4   6      157.40      129.77     11.01 o 
  14   4   6       20.85       46.55      7.51 o 
  15   4   6     1203.60     1295.46     27.39 o 
  16   4   6        3.44        1.41      6.99 o 
  17   4   6       36.99       43.11     10.46 o 
  18   4   6        3.56       14.62     18.47 o 
  19   4   6        3.21       14.26     11.18 o 
  20   4   6        2.45       19.96     12.10 o 
   1   5   6       88.01       48.15      3.19 o 
   2   5   6      347.79      342.91      6.90 o 
   3   5   6     1202.85     1231.43     13.10 o 
   4   5   6      364.80      325.38      6.14 o 
   5   5   6      755.85      829.26     11.05 o 
   6   5   6     4554.90     4869.18     43.49 o 
   7   5   6        0.14       -2.50      2.96 o 
   8   5   6        5.29        7.65      3.51 o 
   9   5   6      227.95      237.80      7.08 o 
  10   5   6       12.44        9.85      5.77 o 
  11   5   6       49.16       31.09      5.51 o 
  12   5   6       81.26       57.49      7.75 o 
  13   5   6       19.68       28.93      7.44 o 
  14   5   6       66.46       55.29      8.24 o 
  15   5   6      147.61      120.53     10.04 o 
  16   5   6       17.93       24.97      8.47 o 
  17   5   6       15.12        8.71      8.70 o 
  18   5   6      138.52      153.49     16.49 o 
  19   5   6      118.15      107.11     15.80 o 
  20   5   6        3.39        6.70     12.73 o 
   0   6   6       86.12       79.87      7.48 o 
   1   6   6     4834.82     4858.99     43.25 o 
   2   6   6     3047.19     3056.79     29.13 o 
   3   6   6      920.51      929.61     12.31 o 
   4   6   6     2242.48     2422.64     23.72 o 
   5   6   6      295.07      294.70      6.26 o 
   6   6   6      153.05      101.49      4.28 o 
   7   6   6     1814.58     1809.71     20.26 o 
   8   6   6      113.47      122.73      5.71 o 
   9   6   6        4.55        2.42      4.20 o 
  10   6   6     2044.55     1961.15     30.92 o 
  11   6   6       13.98        4.74      5.14 o 
  12   6   6        0.96       -4.28      6.41 o 
  13   6   6       13.04       -2.88      7.35 o 
  14   6   6       42.76       40.12      8.54 o 
  15   6   6      210.61      179.41     11.86 o 
  16   6   6       53.39       41.67      8.95 o 
  17   6   6        0.07       -9.87      9.87 o 
  18   6   6       35.34       58.17     12.21 o 
  19   6   6        3.24       11.29     11.06 o 
  20   6   6        0.56        8.96     13.26 o 
   1   7   6      216.69      185.92      4.83 o 
   2   7   6       60.79       83.97      4.23 o 
   3   7   6        1.37        0.23      2.61 o 
   4   7   6      287.36      313.12      8.05 o 
   5   7   6     1079.05     1150.49     14.90 o 
   6   7   6      254.99      284.79      7.18 o 
   7   7   6      345.96      349.93      8.02 o 
   8   7   6       71.29       57.66      5.33 o 
   9   7   6      422.50      391.72     10.85 o 
  10   7   6      611.69      586.32     13.38 o 
  11   7   6      423.91      400.01     14.31 o 
  12   7   6     1952.53     1813.08     38.69 o 
  13   7   6       41.24       38.35      9.01 o 
  14   7   6       90.17       69.45     10.02 o 
  15   7   6       13.25        4.86      7.73 o 
  16   7   6       30.42       34.31     10.53 o 
  17   7   6       15.44        5.55      9.72 o 
  18   7   6       15.84       39.27     11.83 o 
  19   7   6       39.58       44.20     12.63 o 
  20   7   6        4.21       31.06     15.69 o 
   0   8   6      332.54      304.76      9.72 o 
   1   8   6        0.00       -2.68      2.68 o 
   2   8   6     1347.36     1567.10     17.75 o 
   3   8   6     2813.02     2828.31     27.61 o 
   4   8   6       11.32       16.22      3.51 o 
   5   8   6      935.00      911.37     13.28 o 
   6   8   6       76.43       72.28      4.78 o 
   7   8   6        0.40        4.10      3.99 o 
   8   8   6      345.43      322.64      9.91 o 
   9   8   6      334.66      293.87     10.25 o 
  10   8   6     2412.50     2355.10     36.76 o 
  11   8   6       56.94       40.01     10.33 o 
  12   8   6       28.24       25.33      8.25 o 
  13   8   6        6.55        5.26     10.43 o 
  14   8   6      131.87      152.09     19.52 o 
  15   8   6        0.10       -2.88      8.21 o 
  16   8   6       50.89       69.35     12.67 o 
  17   8   6        0.79       -4.71      9.84 o 
  18   8   6        0.06      -11.88     11.88 o 
  19   8   6       46.34       31.36     20.89 o 
   1   9   6      330.31      390.81      8.38 o 
   2   9   6       37.32       41.59      4.07 o 
   3   9   6        1.72       -0.85      3.13 o 
   4   9   6      297.46      265.62      7.38 o 
   5   9   6      232.84      168.08      6.48 o 
   6   9   6      137.54      145.08      7.52 o 
   7   9   6      476.84      479.52     12.34 o 
   8   9   6      103.48       90.32      8.04 o 
   9   9   6      136.98      127.19      8.30 o 
  10   9   6      247.55      230.46      9.83 o 
  11   9   6      782.65      825.27     18.13 o 
  12   9   6      730.70      704.52     23.55 o 
  13   9   6       69.94       61.89     10.33 o 
  14   9   6       11.74        8.88      8.88 o 
  15   9   6        1.71        1.87     16.42 o 
  16   9   6        3.54        1.16     14.17 o 
  17   9   6       12.97       11.31     12.22 o 
  18   9   6       30.01       24.73     14.05 o 
  19   9   6       24.23       66.47     16.90 o 
   0  10   6     2020.87     2010.73     31.73 o 
   1  10   6       44.76       62.45      4.82 o 
   2  10   6      650.68      712.57     13.12 o 
   3  10   6      175.37      144.93      6.57 o 
   4  10   6       20.25       32.42      5.02 o 
   5  10   6       16.80        9.01      4.83 o 
   6  10   6      249.57      237.21     10.16 o 
   7  10   6        0.13       -5.42      5.42 o 
   8  10   6       17.92       15.85      6.64 o 
   9  10   6       30.89       12.68      7.61 o 
  10  10   6        0.59        1.70      7.35 o 
  11  10   6      538.48      595.11     20.10 o 
  12  10   6        4.78        4.32      7.84 o 
  13  10   6       16.44       13.09      9.39 o 
  14  10   6        1.22       -8.03      9.00 o 
  15  10   6        0.39      -10.91     10.91 o 
  16  10   6       28.10       33.14     12.61 o 
  17  10   6        0.00       25.06     38.17 o 
  18  10   6       24.58       30.00     19.57 o 
   1  11   6      799.99      838.51     14.30 o 
   2  11   6      551.41      549.73     14.66 o 
   3  11   6      238.05      236.49      9.14 o 
   4  11   6        0.03       -4.60      4.60 o 
   5  11   6        0.00       -4.50      5.14 o 
   6  11   6      124.00       91.97      8.14 o 
   7  11   6      119.60      120.38      8.95 o 
   8  11   6       52.35       74.67      8.85 o 
   9  11   6      764.18      820.03     21.27 o 
  10  11   6       14.43       14.09      7.74 o 
  11  11   6      368.42      323.46     16.57 o 
  12  11   6      192.79      243.02     14.12 o 
  13  11   6       39.22       37.77     10.79 o 
  14  11   6       16.84       14.22     11.27 o 
  15  11   6        0.55        0.41     14.28 o 
  16  11   6        2.16       12.70     21.75 o 
  17  11   6        5.50       26.24     14.32 o 
  18  11   6       10.44       17.70     16.20 o 
   0  12   6       79.63       87.30      9.68 o 
   1  12   6       70.62       79.22      6.63 o 
   2  12   6        5.06       -2.46      4.58 o 
   3  12   6       10.97        7.97      5.40 o 
   4  12   6      925.48      970.57     18.83 o 
   5  12   6        0.47        5.57      6.64 o 
   6  12   6      325.64      269.39     11.71 o 
   7  12   6       31.79       36.67      7.31 o 
   8  12   6      124.22      114.58     10.38 o 
   9  12   6       18.36       15.71      7.93 o 
  10  12   6        1.86        1.65      8.76 o 
  11  12   6        0.54       -1.09      9.13 o 
  12  12   6        0.71        8.19      8.42 o 
  13  12   6        5.85       -0.67      9.80 o 
  14  12   6        7.95       30.97     13.58 o 
  15  12   6       11.49        8.75     13.19 o 
  16  12   6       41.82       68.67     19.12 o 
  17  12   6        0.11        5.74     15.46 o 
   1  13   6      499.97      493.25     14.40 o 
   2  13   6      245.53      198.15     11.83 o 
   3  13   6        0.95       -5.63      5.63 o 
   4  13   6      487.47      539.01     17.54 o 
   5  13   6      680.91      682.89     18.55 o 
   6  13   6        0.43       -5.32      6.05 o 
   7  13   6      279.10      267.89     12.36 o 
   8  13   6       88.50      114.33     10.82 o 
   9  13   6        0.04       -7.10      7.10 o 
  10  13   6       30.78       22.39      9.77 o 
  11  13   6       27.01       18.07     11.58 o 
  12  13   6       43.34       45.09      9.91 o 
  13  13   6      153.24      134.50     17.00 o 
  14  13   6       27.88       35.25     16.20 o 
  15  13   6        4.98       19.65     15.57 o 
  16  13   6        2.59        9.37     14.63 o 
   0  14   6       10.26       -7.32      7.32 o 
   1  14   6       52.21       38.54      6.96 o 
   2  14   6      201.93      161.12     11.26 o 
   3  14   6      571.41      602.35     18.15 o 
   4  14   6      920.54      977.48     28.55 o 
   5  14   6       20.20       29.75      8.10 o 
   6  14   6       43.99       24.19      8.57 o 
   7  14   6      118.50      121.55     12.37 o 
   8  14   6        0.02        0.74      7.81 o 
   9  14   6       19.10       17.71      8.49 o 
  10  14   6        8.96        8.07      8.54 o 
  11  14   6       12.72       17.86     10.43 o 
  12  14   6        5.19       -8.96      8.96 o 
  13  14   6      106.47      133.32     16.39 o 
  14  14   6        9.59       24.73     17.10 o 
  15  14   6        1.22       20.42     15.15 o 
  16  14   6       32.64       65.46     25.71 o 
   1  15   6      171.03      155.44      9.94 o 
   2  15   6      163.82      149.52     10.47 o 
   3  15   6        1.81       -7.68      7.68 o 
   4  15   6        1.11       -7.98      7.98 o 
   5  15   6       79.75       65.19     11.37 o 
   6  15   6        6.65       -0.43      9.21 o 
   7  15   6        0.28       -8.37      8.37 o 
   8  15   6        0.03       -8.37      8.37 o 
   9  15   6      102.18      104.97     12.50 o 
  10  15   6        9.73       13.58      9.45 o 
  11  15   6        6.28        0.11     10.18 o 
  12  15   6        0.15        2.06     10.36 o 
  13  15   6       17.34       29.56     15.89 o 
  14  15   6       15.79       13.81     16.42 o 
  15  15   6        7.80       49.87     35.07 o 
   0  16   6      234.70      225.43     22.56 o 
   1  16   6       86.61       80.75      9.72 o 
   2  16   6      224.38      208.32     13.64 o 
   3  16   6        0.73       -8.18      8.18 o 
   4  16   6       39.09       35.19     10.23 o 
   5  16   6        0.01       -8.58      8.58 o 
   6  16   6       26.48       10.08     11.14 o 
   7  16   6        0.56       -1.78      9.54 o 
   8  16   6       22.50       22.11     10.84 o 
   9  16   6       21.90       14.20     11.72 o 
  10  16   6       33.10        5.92     12.85 o 
  11  16   6       67.66       93.15     14.89 o 
  12  16   6       33.28       27.04     12.96 o 
  13  16   6       44.62       42.63     15.76 o 
  14  16   6        0.66        8.31     26.49 o 
   1  17   6      129.95      126.49     12.36 o 
   2  17   6        6.80        2.71      8.92 o 
   3  17   6       59.97       30.48     10.22 o 
   4  17   6      108.59      115.22     14.64 o 
   5  17   6        1.40       -6.63      9.46 o 
   6  17   6        1.35       -8.90      8.90 o 
   7  17   6        0.42      -10.37     10.37 o 
   8  17   6        0.00       -9.83      9.83 o 
   9  17   6        5.22        1.77     11.55 o 
  10  17   6       22.59        7.34     12.10 o 
  11  17   6        7.21        8.82     13.30 o 
  12  17   6       13.60      -14.06     14.06 o 
   0  18   6      266.56      316.29     23.91 o 
   1  18   6       35.74       33.22     11.21 o 
   2  18   6        1.77       -7.55      9.05 o 
   3  18   6        4.46        6.09      9.61 o 
   4  18   6       67.37       74.84     12.77 o 
   5  18   6       40.56       31.01     12.18 o 
   6  18   6       39.85       30.41     11.99 o 
   7  18   6        1.53      -10.33     10.33 o 
   8  18   6       52.93       70.32     14.46 o 
   9  18   6       10.07       31.67     11.61 o 
  10  18   6       33.09       29.39     13.35 o 
  11  18   6       18.62       21.84     15.94 o 
   1  19   6      186.95      240.04     17.96 o 
   2  19   6       39.47       32.31     11.67 o 
   3  19   6        4.87        3.74     12.84 o 
   4  19   6        2.68        6.68     10.40 o 
   5  19   6        7.29       -7.92     10.10 o 
   6  19   6        6.56       -0.06     10.72 o 
   7  19   6        0.08       -5.66     10.71 o 
   8  19   6       21.60       37.87     15.58 o 
   9  19   6        7.66        2.77     17.05 o 
   0  20   6        6.90       19.48     18.73 o 
   1  20   6        6.10       21.00     15.52 o 
   2  20   6        0.90       -3.10     10.72 o 
   3  20   6        9.10       17.24     11.85 o 
   4  20   6        9.15       12.94     11.80 o 
   5  20   6       10.20       13.72     14.57 o 
   6  20   6       12.28       32.95     15.83 o 
   7  20   6       46.28       45.82     16.96 o 
   3  21   6        3.68      -18.70     24.94 o 
   1   1   7      800.72      705.76      8.52 o 
   2   1   7     5138.27     5311.69     43.82 o 
   3   1   7     6192.76     6271.81     49.75 o 
   4   1   7     3385.35     3303.39     31.35 o 
   5   1   7     1481.01     1768.76     19.86 o 
   6   1   7        0.50        0.29      2.52 o 
   7   1   7     3734.94     3864.13     37.53 o 
   8   1   7      384.26      421.00      7.92 o 
   9   1   7     1213.03     1245.58     14.43 o 
  10   1   7      824.80      820.61     11.18 o 
  11   1   7      403.87      380.87      9.97 o 
  12   1   7       41.45       47.86      5.69 o 
  13   1   7        7.80        1.71      4.24 o 
  14   1   7      151.89      159.42      9.35 o 
  15   1   7      430.36      441.93     19.37 o 
  16   1   7       28.29       29.04      7.91 o 
  17   1   7       30.24       33.77      9.00 o 
  18   1   7        4.90        5.38      8.90 o 
  19   1   7       26.11        9.58      9.31 o 
  20   1   7       44.42       84.01     13.70 o 
  21   1   7        1.08       25.36     15.22 o 
   0   2   7     1704.58     1588.04     20.74 o 
   1   2   7     1834.31     1705.68     15.21 o 
   2   2   7       65.54       54.95      2.62 o 
   3   2   7     7079.47     6995.10     54.70 o 
   4   2   7      156.37      132.97      3.48 o 
   5   2   7     2503.99     2610.63     24.60 o 
   6   2   7     3054.23     3195.07     30.03 o 
   7   2   7      563.07      616.54      8.54 o 
   8   2   7      265.74      281.70      5.58 o 
   9   2   7        2.28        4.65      2.89 o 
  10   2   7       33.58       38.39      4.20 o 
  11   2   7      130.99      112.68      6.29 o 
  12   2   7      174.35      159.35      6.72 o 
  13   2   7     1131.75     1195.11     18.09 o 
  14   2   7      285.63      250.46      9.43 o 
  15   2   7      145.74      141.64     10.05 o 
  16   2   7      134.74      115.01      9.57 o 
  17   2   7        1.26       14.58      7.90 o 
  18   2   7       53.51       68.49     10.53 o 
  19   2   7       32.08       34.42      9.96 o 
  20   2   7       45.21       43.48     13.25 o 
  21   2   7        0.88       27.60     15.28 o 
   1   3   7     1685.17     1656.44     15.11 o 
   2   3   7      446.07      454.07      7.10 o 
   3   3   7        0.86        4.89      2.61 o 
   4   3   7      795.78      700.70      9.21 o 
   5   3   7     2845.89     3088.31     27.34 o 
   6   3   7       69.52       80.49      3.27 o 
   7   3   7     2740.94     2813.39     27.36 o 
   8   3   7      702.88      687.86     10.58 o 
   9   3   7      340.94      350.74      6.77 o 
  10   3   7       18.65       15.04      3.50 o 
  11   3   7     1304.07     1298.27     19.22 o 
  12   3   7      668.90      673.62     13.25 o 
  13   3   7      662.86      671.66     15.06 o 
  14   3   7      135.40      149.84      9.44 o 
  15   3   7      161.60      191.99     10.24 o 
  16   3   7       21.52        9.58      6.52 o 
  17   3   7        9.30        8.95      7.69 o 
  18   3   7        0.10        8.51     10.92 o 
  19   3   7        6.88        7.10     13.00 o 
  20   3   7       14.81       27.26     17.19 o 
   0   4   7       17.01       18.95      3.10 o 
   1   4   7     1129.62     1103.61     12.49 o 
   2   4   7      851.92      846.86     10.09 o 
   3   4   7     1100.99     1103.97     12.48 o 
   4   4   7      629.17      640.53      8.56 o 
   5   4   7     4977.30     5172.86     43.50 o 
   6   4   7      400.53      384.76      7.14 o 
   7   4   7     5254.72     5170.26     46.77 o 
   8   4   7       77.26       82.59      4.44 o 
   9   4   7        1.78        3.03      3.33 o 
  10   4   7      252.99      244.69      8.78 o 
  11   4   7       80.81       84.70      5.99 o 
  12   4   7      628.50      631.41     12.85 o 
  13   4   7     3443.20     3384.17     46.18 o 
  14   4   7       22.18       15.61      7.18 o 
  15   4   7        0.06       -2.10      7.32 o 
  16   4   7       23.85       14.40      7.38 o 
  17   4   7       22.40       29.02      8.75 o 
  18   4   7      228.15      239.55     27.46 o 
  19   4   7       34.22       39.59     14.50 o 
  20   4   7       15.78       12.90     13.31 o 
   1   5   7      567.50      484.84      8.95 o 
   2   5   7      231.93      207.30      5.86 o 
   3   5   7     1950.31     1956.76     20.11 o 
   4   5   7     1683.22     1609.63     17.38 o 
   5   5   7     1566.24     1784.96     18.97 o 
   6   5   7      501.20      481.27      9.14 o 
   7   5   7      614.49      632.97     11.53 o 
   8   5   7      873.75      866.61     12.31 o 
   9   5   7      125.56      129.82      6.03 o 
  10   5   7      867.35      861.65     17.23 o 
  11   5   7       79.51       86.56      7.23 o 
  12   5   7        0.68       -7.07      7.44 o 
  13   5   7      454.66      452.15     15.59 o 
  14   5   7      212.93      243.79     12.38 o 
  15   5   7        1.68       -7.12      7.26 o 
  16   5   7       56.74       52.18     10.86 o 
  17   5   7      144.53      151.82     19.38 o 
  18   5   7        1.75       10.46     10.60 o 
  19   5   7        0.29       -4.78     10.94 o 
  20   5   7        0.24       34.04     13.71 o 
   0   6   7     1782.24     1868.41     29.19 o 
   1   6   7     3758.22     3986.04     40.93 o 
   2   6   7     2010.59     2134.76     21.35 o 
   3   6   7      194.33      249.87      6.10 o 
   4   6   7       92.66       68.52      3.32 o 
   5   6   7        0.72       -2.50      2.50 o 
   6   6   7      513.78      550.43      8.92 o 
   7   6   7      688.39      720.07     10.89 o 
   8   6   7        7.37        1.30      3.87 o 
   9   6   7      888.56      881.69     16.08 o 
  10   6   7      275.29      252.69      9.07 o 
  11   6   7      952.49      953.96     27.86 o 
  12   6   7       43.05       26.68      6.92 o 
  13   6   7      223.43      160.20     12.25 o 
  14   6   7        2.68       -2.61      7.55 o 
  15   6   7        5.76        1.49      7.99 o 
  16   6   7        5.60       11.94     10.45 o 
  17   6   7       21.84       17.16     10.81 o 
  18   6   7      128.99      118.56     14.55 o 
  19   6   7        1.16        5.30     11.27 o 
  20   6   7        0.26       18.70     14.07 o 
   1   7   7      104.44       84.81      4.89 o 
   2   7   7     1560.94     1660.44     20.11 o 
   3   7   7      119.22      119.05      5.03 o 
   4   7   7        2.29       -3.04      3.04 o 
   5   7   7        4.53       20.50      3.42 o 
   6   7   7      107.19      129.61      5.26 o 
   7   7   7       54.47       56.92      4.31 o 
   8   7   7      254.80      242.77      8.06 o 
   9   7   7      800.41      885.79     16.53 o 
  10   7   7       63.01       66.94      7.00 o 
  11   7   7      110.37      106.89      8.76 o 
  12   7   7       68.60       27.30      7.06 o 
  13   7   7      250.36      240.87     14.24 o 
  14   7   7       39.78       40.67      9.83 o 
  15   7   7       12.34        9.26      8.44 o 
  16   7   7        6.70        0.22     10.24 o 
  17   7   7       61.21       54.75     11.90 o 
  18   7   7        9.76       25.24     12.15 o 
  19   7   7        0.02        1.46     11.43 o 
   0   8   7     1164.81     1017.11     18.77 o 
   1   8   7      270.79      274.46      7.70 o 
   2   8   7      118.64       99.72      6.19 o 
   3   8   7      173.99      150.64      5.73 o 
   4   8   7      102.30      112.48      5.18 o 
   5   8   7      296.42      271.99      7.57 o 
   6   8   7      225.79      218.19      7.26 o 
   7   8   7      695.15      717.92     13.74 o 
   8   8   7      526.96      484.24     12.05 o 
   9   8   7      784.31      669.25     16.11 o 
  10   8   7      550.13      527.37     14.45 o 
  11   8   7      703.17      687.37     17.99 o 
  12   8   7       36.33       22.63      8.32 o 
  13   8   7       72.59       54.28     10.20 o 
  14   8   7       49.12       51.08     10.13 o 
  15   8   7       21.14        7.62     10.30 o 
  16   8   7        6.27      -12.07     12.07 o 
  17   8   7        0.08        1.03     11.54 o 
  18   8   7        5.57       13.68     11.76 o 
  19   8   7       22.20       12.99     15.13 o 
   1   9   7      304.18      282.89      7.21 o 
   2   9   7      869.75     1031.81     13.85 o 
   3   9   7      261.17      227.15      6.79 o 
   4   9   7      312.72      368.09      8.61 o 
   5   9   7      121.68      120.07      6.14 o 
   6   9   7       57.44       90.17      6.52 o 
   7   9   7      993.36      925.21     17.06 o 
   8   9   7        0.01       -5.24      5.24 o 
   9   9   7       17.84       19.05      6.60 o 
  10   9   7     2207.94     2022.28     32.02 o 
  11   9   7       51.28       66.67      9.85 o 
  12   9   7       16.97        5.80      8.90 o 
  13   9   7       70.27       57.44     10.74 o 
  14   9   7        0.53       12.11      9.16 o 
  15   9   7      101.50      103.54     15.23 o 
  16   9   7       39.12       51.28     20.65 o 
  17   9   7       32.58       31.57     17.49 o 
  18   9   7        3.28       21.28     13.13 o 
  19   9   7        2.73        8.32     15.26 o 
   0  10   7        0.38        8.01      4.80 o 
   1  10   7     1181.31     1225.46     16.71 o 
   2  10   7        4.28        6.38      3.89 o 
   3  10   7      282.45      303.30      8.73 o 
   4  10   7        0.00       -1.44      4.24 o 
   5  10   7       29.58       23.30      4.90 o 
   6  10   7       13.59       16.92      5.19 o 
   7  10   7      138.80      144.82      9.67 o 
   8  10   7      108.23      104.04      9.12 o 
   9  10   7        1.98       -5.89      5.89 o 
  10  10   7      181.03      166.51     10.89 o 
  11  10   7       68.81       61.74      9.79 o 
  12  10   7        0.95       -5.68      8.60 o 
  13  10   7       34.32       36.74     10.44 o 
  14  10   7       25.70       44.56     11.43 o 
  15  10   7       16.12        7.69     12.07 o 
  16  10   7        7.65        7.17     13.02 o 
  17  10   7       25.66       50.73     22.97 o 
  18  10   7        1.97       26.18     15.37 o 
   1  11   7      143.18      146.48      7.01 o 
   2  11   7      474.46      489.10     11.96 o 
   3  11   7      383.17      415.59     13.78 o 
   4  11   7       15.25       17.69      5.23 o 
   5  11   7      144.07      162.55      8.55 o 
   6  11   7      357.12      380.34     12.63 o 
   7  11   7     1352.32     1408.54     24.07 o 
   8  11   7        5.57       -5.44      5.44 o 
   9  11   7        0.47       -6.50      6.50 o 
  10  11   7      121.65      111.13     10.44 o 
  11  11   7        8.04       14.23      7.74 o 
  12  11   7        3.63       -7.16      9.31 o 
  13  11   7        0.27       10.50     10.14 o 
  14  11   7       10.50        7.80     22.94 o 
  15  11   7        0.65        4.17     12.38 o 
  16  11   7        2.11        2.14     17.77 o 
  17  11   7        9.23        3.69     14.13 o 
  18  11   7       15.06       31.02     22.60 o 
   0  12   7      657.76      643.90     22.38 o 
   1  12   7        8.78        4.24      5.01 o 
   2  12   7      426.49      402.64     16.43 o 
   3  12   7      956.23      945.93     17.48 o 
   4  12   7      150.32      174.36      9.12 o 
   5  12   7     1211.72     1274.36     22.71 o 
   6  12   7       77.69       61.30      7.50 o 
   7  12   7       18.51       13.91      6.26 o 
   8  12   7      109.96      124.25      9.55 o 
   9  12   7      178.05      187.19     10.90 o 
  10  12   7       10.79       -2.24      9.05 o 
  11  12   7       98.51       98.78     10.73 o 
  12  12   7       25.22       20.92      9.31 o 
  13  12   7      109.25      115.02     17.27 o 
  14  12   7       82.25       96.63     16.87 o 
  15  12   7       85.36      103.71     17.53 o 
  16  12   7        2.38       31.61     14.60 o 
  17  12   7       17.72       28.25     19.79 o 
   1  13   7       62.69       61.53      7.39 o 
   2  13   7      132.68      133.84      9.65 o 
   3  13   7       22.65       34.96      6.52 o 
   4  13   7       42.06       52.92      7.62 o 
   5  13   7       25.06       19.85      6.42 o 
   6  13   7       93.03       77.86      7.86 o 
   7  13   7        0.03       -5.08      5.83 o 
   8  13   7      563.45      583.02     20.56 o 
   9  13   7      167.58      147.87     10.67 o 
  10  13   7       38.98       31.76      8.85 o 
  11  13   7        1.35        5.05      8.13 o 
  12  13   7       56.18       23.61     10.38 o 
  13  13   7       10.97        9.03     13.48 o 
  14  13   7        1.52        7.86     13.39 o 
  15  13   7        7.27       10.44     15.52 o 
  16  13   7       67.00       90.54     19.65 o 
   0  14   7        9.53       -2.68      7.97 o 
   1  14   7       21.75       19.85      6.45 o 
   2  14   7        9.30        2.53      5.28 o 
   3  14   7      738.10      740.75     20.01 o 
   4  14   7        0.00        1.15      6.92 o 
   5  14   7        0.07        0.21      7.86 o 
   6  14   7       17.01        8.57      7.95 o 
   7  14   7        9.06        1.34      7.51 o 
   8  14   7        6.17        2.54      7.23 o 
   9  14   7       23.47       31.57      8.04 o 
  10  14   7      124.43      112.84     11.49 o 
  11  14   7        6.97        0.93      9.13 o 
  12  14   7       10.31      -10.11     10.11 o 
  13  14   7        0.98        9.30     16.42 o 
  14  14   7       62.10       73.70     16.91 o 
  15  14   7       37.59       64.03     27.58 o 
   1  15   7      141.83      143.40     10.03 o 
   2  15   7        2.32       -4.37      5.42 o 
   3  15   7       81.50       81.17      9.57 o 
   4  15   7        2.01        0.08      7.56 o 
   5  15   7       74.40       62.51     10.34 o 
   6  15   7        6.96        1.98      8.07 o 
   7  15   7       81.46       79.55     10.83 o 
   8  15   7      194.26      195.92     13.22 o 
   9  15   7       12.11        6.21      9.06 o 
  10  15   7       61.61       48.61     11.23 o 
  11  15   7       26.59       34.12     13.27 o 
  12  15   7       28.62       30.81     12.75 o 
  13  15   7        7.22      -11.70     12.66 o 
  14  15   7       41.93       87.60     29.11 o 
   0  16   7      372.37      316.06     18.86 o 
   1  16   7       18.93       12.66      7.10 o 
   2  16   7       64.13       66.75     10.05 o 
   3  16   7        1.04       -1.34      8.18 o 
   4  16   7      103.40      131.64     12.28 o 
   5  16   7       16.94       22.82      9.41 o 
   6  16   7       27.60       19.36      9.39 o 
   7  16   7       86.14       75.30     11.31 o 
   8  16   7       12.25        7.27      8.86 o 
   9  16   7       19.25       17.62     10.71 o 
  10  16   7        1.94       -8.86     10.25 o 
  11  16   7      103.49      113.00     15.62 o 
  12  16   7       20.71       19.93     13.49 o 
  13  16   7        2.48       -4.00     15.64 o 
   1  17   7       30.73       18.01     12.87 o 
   2  17   7       10.61        1.81      8.52 o 
   3  17   7       51.63       24.96      9.53 o 
   4  17   7        2.14        2.47      8.48 o 
   5  17   7       11.73        5.54      8.70 o 
   6  17   7       83.78      106.02     12.68 o 
   7  17   7        0.13       -2.97      8.91 o 
   8  17   7        3.46       -9.14      9.14 o 
   9  17   7       33.26       -1.20     11.33 o 
  10  17   7      117.10      163.60     17.36 o 
  11  17   7        0.43        2.58     11.73 o 
  12  17   7       38.05       37.26     21.65 o 
   0  18   7        0.25       -3.37     13.74 o 
   1  18   7        5.53       -2.19      9.61 o 
   2  18   7      133.40      125.50     14.14 o 
   3  18   7       27.07       19.20     10.73 o 
   4  18   7        8.76       11.78     10.31 o 
   5  18   7        8.80        4.55      9.44 o 
   6  18   7       37.74       30.17     11.88 o 
   7  18   7       16.18       26.97     10.85 o 
   8  18   7        0.75       -3.07     10.46 o 
   9  18   7        9.41       -0.14     11.70 o 
  10  18   7        2.70       -0.30     15.99 o 
  11  18   7       31.99       35.69     24.16 o 
   1  19   7       63.45       75.72     13.58 o 
   2  19   7       46.51       63.77     12.20 o 
   3  19   7        6.41       10.85     10.78 o 
   4  19   7       10.77       13.56     10.94 o 
   5  19   7        1.16       -2.43     10.40 o 
   6  19   7       11.28       11.56     11.13 o 
   7  19   7        8.11       15.35     11.60 o 
   8  19   7       13.05       -8.09     13.78 o 
   9  19   7        0.04      -15.36     15.36 o 
   0  20   7        3.07       25.47     19.26 o 
   1  20   7        9.81       21.87     13.55 o 
   2  20   7        0.75       -2.49     11.10 o 
   3  20   7       36.29       38.05     12.60 o 
   4  20   7       59.47       55.12     15.12 o 
   5  20   7       19.45       10.20     15.23 o 
   6  20   7        0.97       10.79     14.93 o 
   0   0   8        1.92       13.23      5.85 o 
   1   0   8      992.53      940.36     15.76 o 
   2   0   8     4412.77     4312.96     49.49 o 
   3   0   8        0.03        4.99      2.62 o 
   4   0   8    15804.79    15281.04    183.12 o 
   5   0   8     3693.86     4380.11     62.73 o 
   6   0   8     1189.06     1377.50     23.18 o 
   7   0   8       18.11       27.86      4.93 o 
   8   0   8      210.94      217.81      8.81 o 
   9   0   8      740.75      704.98     15.64 o 
  10   0   8     1056.58      987.17     23.66 o 
  11   0   8      956.59      933.20     23.16 o 
  12   0   8      308.11      315.33     17.40 o 
  13   0   8      685.89      795.27     21.69 o 
  14   0   8      341.29      368.18     22.04 o 
  15   0   8        2.80        0.55     11.17 o 
  16   0   8       17.00       10.64      9.38 o 
  17   0   8      105.46      137.67     20.47 o 
  18   0   8       22.15       41.05     14.78 o 
  19   0   8        0.02        3.43     12.96 o 
  20   0   8        2.82      -16.21     16.21 o 
   1   1   8       77.96       84.72      3.54 o 
   2   1   8       60.85       78.36      3.26 o 
   3   1   8     1007.85     1010.17     11.27 o 
   4   1   8      120.19      101.22      5.38 o 
   5   1   8      792.69      918.24     12.54 o 
   6   1   8        2.06       -2.86      2.86 o 
   7   1   8     1507.40     1596.81     21.67 o 
   8   1   8       44.21       54.20      4.06 o 
   9   1   8      303.05      319.60      7.47 o 
  10   1   8        1.04       -2.85      3.88 o 
  11   1   8      999.88      994.40     17.06 o 
  12   1   8       25.11       16.97      5.81 o 
  13   1   8      432.57      415.10     12.88 o 
  14   1   8       31.80       24.33      5.32 o 
  15   1   8      411.35      424.98     16.00 o 
  16   1   8       55.05       65.21      8.79 o 
  17   1   8       20.16       15.59     11.26 o 
  18   1   8        0.57       -1.62      8.86 o 
  19   1   8       14.59       14.33     12.10 o 
  20   1   8       32.79       50.53     14.51 o 
   0   2   8      359.58      369.73      8.77 o 
   1   2   8       29.25       45.85      2.68 o 
   2   2   8     1302.05     1321.28     13.65 o 
   3   2   8      363.10      398.40      6.77 o 
   4   2   8     2204.15     2166.91     21.21 o 
   5   2   8     2275.80     2435.86     23.67 o 
   6   2   8     4826.31     4823.38     42.44 o 
   7   2   8      615.31      599.43      8.93 o 
   8   2   8      223.03      217.61      6.38 o 
   9   2   8        0.29       -2.94      2.94 o 
  10   2   8      210.53      198.10      7.04 o 
  11   2   8     1396.34     1387.83     26.17 o 
  12   2   8       46.13       43.98      6.38 o 
  13   2   8       10.91       14.66      6.27 o 
  14   2   8        1.23       -5.53      5.53 o 
  15   2   8        0.04        1.49      6.20 o 
  16   2   8       53.86       54.94      8.76 o 
  17   2   8       18.98       21.77      8.40 o 
  18   2   8      225.06      245.67     14.76 o 
  19   2   8       35.97       58.56     11.38 o 
  20   2   8        3.09       11.79     13.87 o 
   1   3   8     1672.69     1633.29     15.19 o 
   2   3   8     1265.18     1569.59     16.25 o 
   3   3   8     3746.33     3848.86     35.86 o 
   4   3   8     2026.72     1926.10     19.64 o 
   5   3   8     1734.95     1771.83     17.64 o 
   6   3   8       26.70       53.33      3.05 o 
   7   3   8     3014.59     3305.54     33.42 o 
   8   3   8       85.24      102.19      4.72 o 
   9   3   8     1158.15     1175.19     15.07 o 
  10   3   8      179.82      173.63      6.85 o 
  11   3   8     2467.82     2270.74     32.63 o 
  12   3   8      205.66      204.81      9.20 o 
  13   3   8     1651.31     1611.10     32.20 o 
  14   3   8      154.27      131.63      8.47 o 
  15   3   8      767.67      799.56     24.98 o 
  16   3   8       93.45       97.27      8.78 o 
  17   3   8       14.51       17.84      9.42 o 
  18   3   8        0.27        6.62     11.61 o 
  19   3   8       29.33       18.60     12.70 o 
  20   3   8        5.40        3.06     13.80 o 
   0   4   8      508.51      483.61     11.84 o 
   1   4   8      201.54      186.65      4.56 o 
   2   4   8      130.95      189.19      4.81 o 
   3   4   8      138.37      162.80      5.84 o 
   4   4   8      271.16      272.62      6.09 o 
   5   4   8      832.82      974.37     11.88 o 
   6   4   8     1470.62     1505.85     16.75 o 
   7   4   8     1244.78     1303.11     15.35 o 
   8   4   8      592.91      598.23      9.71 o 
   9   4   8      518.99      474.63     10.05 o 
  10   4   8       12.66       17.31      4.56 o 
  11   4   8     2810.30     2776.28     41.91 o 
  12   4   8       29.86       28.14      8.94 o 
  13   4   8      179.01      182.50      9.24 o 
  14   4   8        0.66       -1.08      6.68 o 
  15   4   8       48.86       45.70      7.96 o 
  16   4   8       14.70       -3.04      7.73 o 
  17   4   8       19.70       26.22     11.42 o 
  18   4   8       30.87       50.53     19.30 o 
  19   4   8       31.52       73.06     14.35 o 
  20   4   8        0.01       11.10     13.58 o 
   1   5   8      522.78      544.28      8.79 o 
   2   5   8       51.98       49.97      3.50 o 
   3   5   8      103.88      118.33      4.45 o 
   4   5   8       23.02       16.25      2.91 o 
   5   5   8      630.94      690.03      9.69 o 
   6   5   8      115.24      124.45      4.72 o 
   7   5   8      143.94      132.73      4.92 o 
   8   5   8      850.29      888.62     12.32 o 
   9   5   8     3439.49     3395.55     41.12 o 
  10   5   8       20.73       13.34      7.27 o 
  11   5   8      109.78      122.98      8.53 o 
  12   5   8        0.23       -5.97      5.97 o 
  13   5   8      461.58      437.42     15.74 o 
  14   5   8      148.74      122.32     11.08 o 
  15   5   8        0.90        1.12     13.21 o 
  16   5   8       62.20       59.51     11.05 o 
  17   5   8       20.51       27.80     11.23 o 
  18   5   8       23.62       34.54     12.37 o 
  19   5   8      158.03      168.60     16.78 o 
  20   5   8        0.77       -1.56     13.80 o 
   0   6   8      855.68      915.54     18.45 o 
   1   6   8      961.58     1117.44     14.77 o 
   2   6   8     1723.83     1843.26     19.96 o 
   3   6   8        8.87        8.14      2.76 o 
   4   6   8      672.39      769.45     11.78 o 
   5   6   8        0.16       -2.45      2.45 o 
   6   6   8        8.02        4.97      2.98 o 
   7   6   8        0.86       -2.38      3.31 o 
   8   6   8       67.14       76.32      5.43 o 
   9   6   8      164.09      160.02      7.53 o 
  10   6   8     1257.95     1199.50     21.62 o 
  11   6   8     1537.03     1497.86     29.81 o 
  12   6   8      218.11      246.95     13.22 o 
  13   6   8       60.60       59.41      7.84 o 
  14   6   8       40.20       22.04      8.28 o 
  15   6   8       48.27       31.44      8.84 o 
  16   6   8        8.94       11.32     11.26 o 
  17   6   8        0.11      -10.73     10.73 o 
  18   6   8       17.53       13.52     16.57 o 
  19   6   8       19.46       28.26     12.53 o 
  20   6   8        0.41        7.75     27.27 o 
   1   7   8     3988.83     4061.17     41.11 o 
   2   7   8      143.90      109.40      5.24 o 
   3   7   8      446.39      483.27      9.77 o 
   4   7   8     1200.42     1261.52     16.49 o 
   5   7   8       73.29       91.94      4.87 o 
   6   7   8       84.00       99.24      4.63 o 
   7   7   8       53.31       45.22      4.54 o 
   8   7   8      300.53      341.56     12.10 o 
   9   7   8     2129.35     2031.55     30.22 o 
  10   7   8       25.00       31.07      8.18 o 
  11   7   8       99.69      105.03     11.63 o 
  12   7   8        6.41        6.40      8.73 o 
  13   7   8        0.09       -0.87      8.36 o 
  14   7   8      134.11      151.76     19.95 o 
  15   7   8       35.42       33.07      9.26 o 
  16   7   8       37.15       22.78     11.29 o 
  17   7   8       27.60       44.33     18.94 o 
  18   7   8        9.79       10.02     11.75 o 
  19   7   8        2.37       -2.37     13.08 o 
   0   8   8       26.82       20.88      4.90 o 
   1   8   8       61.69       86.40      5.03 o 
   2   8   8        7.87        1.14      3.26 o 
   3   8   8       12.42       14.68      3.53 o 
   4   8   8      285.56      286.19      7.60 o 
   5   8   8        1.12        2.24      3.29 o 
   6   8   8        0.15       -3.63      3.63 o 
   7   8   8     1981.23     2061.82     27.90 o 
   8   8   8       96.53      101.26      7.20 o 
   9   8   8       58.38       47.81      7.44 o 
  10   8   8      215.58      219.17     12.76 o 
  11   8   8     2452.54     2500.74     47.75 o 
  12   8   8      135.40      128.45     12.38 o 
  13   8   8       15.31       12.81      8.87 o 
  14   8   8       29.10       37.64     10.11 o 
  15   8   8        9.04       14.64     12.11 o 
  16   8   8        5.56       15.81     12.96 o 
  17   8   8        4.97       10.22     11.98 o 
  18   8   8        4.77       19.11     12.27 o 
  19   8   8        0.88       -6.39     15.43 o 
   1   9   8        6.03        6.04      3.42 o 
   2   9   8       94.28      117.46      5.66 o 
   3   9   8       66.52       62.31      4.92 o 
   4   9   8       32.06       21.92      4.15 o 
   5   9   8     1334.20     1416.25     21.63 o 
   6   9   8      150.17      167.04      7.93 o 
   7   9   8      655.05      749.88     15.60 o 
   8   9   8      813.03      801.35     17.22 o 
   9   9   8      267.70      264.56     15.93 o 
  10   9   8      151.87      142.44     11.62 o 
  11   9   8       18.08        8.07      9.35 o 
  12   9   8      550.54      517.75     21.01 o 
  13   9   8        0.02       -7.83      7.83 o 
  14   9   8        1.57        6.51      9.24 o 
  15   9   8       54.24       80.27     18.22 o 
  16   9   8        1.10       18.26     12.88 o 
  17   9   8       33.02       25.21     13.27 o 
  18   9   8        3.44        1.03     13.33 o 
   0  10   8      784.41      782.51     17.31 o 
   1  10   8       75.78       80.91      5.39 o 
   2  10   8      296.88      314.30      8.67 o 
   3  10   8       27.21       19.45      4.50 o 
   4  10   8       31.65       31.21      5.01 o 
   5  10   8       76.39       64.63      6.33 o 
   6  10   8       26.87       31.17      5.86 o 
   7  10   8      972.72      922.99     18.67 o 
   8  10   8      490.99      516.94     14.74 o 
   9  10   8       76.31       86.61      8.60 o 
  10  10   8      400.61      386.68     15.09 o 
  11  10   8      200.12      237.32     17.89 o 
  12  10   8       72.08       87.43     12.05 o 
  13  10   8       65.25       76.32     12.00 o 
  14  10   8        3.29       14.49     12.34 o 
  15  10   8       25.82       15.69     13.59 o 
  16  10   8        1.84       -3.46     13.17 o 
  17  10   8       17.51        9.16     13.16 o 
  18  10   8       24.93       34.04     16.35 o 
   1  11   8      553.13      593.99     13.51 o 
   2  11   8       35.49       41.23      5.49 o 
   3  11   8      665.87      666.62     13.91 o 
   4  11   8        3.85       -0.92      4.54 o 
   5  11   8       25.07       21.79      5.86 o 
   6  11   8      858.97      909.66     18.91 o 
   7  11   8      158.92      142.24      8.95 o 
   8  11   8      217.67      261.17     11.08 o 
   9  11   8      286.46      279.23     14.48 o 
  10  11   8      211.58      238.37     14.51 o 
  11  11   8       52.76       29.98     14.17 o 
  12  11   8        0.68        5.56     10.04 o 
  13  11   8        9.81       14.13     10.28 o 
  14  11   8        0.18       11.39     12.30 o 
  15  11   8       31.33       45.73     15.22 o 
  16  11   8        0.37       13.82     15.07 o 
  17  11   8       20.80        3.88     17.81 o 
   0  12   8        9.38       -3.93      7.12 o 
   1  12   8       28.39       17.43      5.69 o 
   2  12   8      181.37      194.48      9.45 o 
   3  12   8       10.98        5.24      5.24 o 
   4  12   8       51.28       57.04      7.07 o 
   5  12   8     2149.28     2112.82     33.05 o 
   6  12   8        7.58        5.16      6.34 o 
   7  12   8        7.55        8.13      6.24 o 
   8  12   8      422.40      436.75     13.71 o 
   9  12   8        4.47        7.86      7.77 o 
  10  12   8       21.33       17.29      8.25 o 
  11  12   8        0.38       -6.45      8.23 o 
  12  12   8        4.50       11.52     11.15 o 
  13  12   8        2.23       10.93     12.76 o 
  14  12   8      144.67      190.09     19.43 o 
  15  12   8      157.18      219.59     24.52 o 
  16  12   8        0.14        1.74     14.12 o 
  17  12   8        1.48        6.23     20.26 o 
   1  13   8      112.25      114.01      8.66 o 
   2  13   8        4.28       -1.65      5.73 o 
   3  13   8       22.59       12.46     11.09 o 
   4  13   8       98.14      114.75     10.92 o 
   5  13   8      528.26      617.89     17.54 o 
   6  13   8      188.30      148.04      9.47 o 
   7  13   8       59.33       67.58      8.10 o 
   8  13   8      115.35       98.79      8.90 o 
   9  13   8       23.03       27.32      8.73 o 
  10  13   8        8.06        7.04      8.11 o 
  11  13   8        9.32       10.89      9.45 o 
  12  13   8       65.70       55.80     12.29 o 
  13  13   8        9.31       33.61     15.23 o 
  14  13   8       12.62       33.97     15.15 o 
  15  13   8        0.01       14.34     22.27 o 
  16  13   8        3.44       21.78     29.61 o 
   0  14   8       27.94        9.15      9.09 o 
   1  14   8        4.96        7.92      6.21 o 
   2  14   8       19.57       18.35      6.58 o 
   3  14   8       25.15       29.05      7.56 o 
   4  14   8       97.83       89.53      9.65 o 
   5  14   8      376.31      365.79     14.83 o 
   6  14   8       36.11       32.51      7.66 o 
   7  14   8        0.00       -7.36      7.36 o 
   8  14   8       27.66       35.86     10.46 o 
   9  14   8       19.62       23.54      9.72 o 
  10  14   8        1.61        3.80      8.41 o 
  11  14   8       50.04       64.67     11.68 o 
  12  14   8        8.71        4.74     11.84 o 
  13  14   8        2.27       -8.16     15.52 o 
  14  14   8      201.79      288.25     67.21 o 
  15  14   8      121.16      150.22     25.25 o 
   1  15   8      132.69      152.14     10.29 o 
   2  15   8       23.79       17.49      7.39 o 
   3  15   8      394.20      361.77     15.23 o 
   4  15   8        3.33       -2.36      7.07 o 
   5  15   8      109.73       98.46     12.01 o 
   6  15   8        1.10        2.76      8.09 o 
   7  15   8      106.29      120.95     12.22 o 
   8  15   8        0.38       -7.48      7.48 o 
   9  15   8       99.36      138.61     14.09 o 
  10  15   8       53.68       55.85     12.11 o 
  11  15   8        2.68        4.57     11.94 o 
  12  15   8        2.35      -12.72     12.76 o 
  13  15   8       16.10       23.61     16.09 o 
  14  15   8       88.81       96.23     29.61 o 
   0  16   8       22.66       42.77     11.23 o 
   1  16   8        0.03       -6.80      6.80 o 
   2  16   8      131.47      143.36     12.69 o 
   3  16   8        0.89       -5.43      7.70 o 
   4  16   8       19.48       14.43      8.64 o 
   5  16   8      293.77      292.85     18.82 o 
   6  16   8       77.96       63.89     10.59 o 
   7  16   8       17.56        9.82      9.47 o 
   8  16   8        0.06       -8.11      8.37 o 
   9  16   8        6.24        9.16     10.95 o 
  10  16   8       24.33        4.86     11.98 o 
  11  16   8       10.01       -7.76     13.19 o 
  12  16   8        2.45      -12.02     12.02 o 
  13  16   8        0.00      -12.47     18.70 o 
   1  17   8       16.10       16.61      9.11 o 
   2  17   8       50.55       54.43     13.71 o 
   3  17   8        0.21       -2.30      8.56 o 
   4  17   8       12.95       -1.02      8.65 o 
   5  17   8       11.94       -2.88      9.05 o 
   6  17   8       43.56       38.53     12.61 o 
   7  17   8       21.01       -8.13      9.76 o 
   8  17   8        2.64       -8.74     10.47 o 
   9  17   8        1.02      -11.05     11.05 o 
  10  17   8       31.56       10.96     12.74 o 
  11  17   8        0.31       -3.81     19.48 o 
  12  17   8        1.53      -15.07     37.40 o 
   0  18   8       10.04       14.65     16.42 o 
   1  18   8        3.58        0.75      9.83 o 
   2  18   8      244.64      241.07     17.54 o 
   3  18   8       29.58       35.40     11.08 o 
   4  18   8        9.61       -0.51      9.19 o 
   5  18   8        9.59        6.12     10.20 o 
   6  18   8       13.83       14.33     13.24 o 
   7  18   8        5.33       -7.40      9.81 o 
   8  18   8       15.87       18.29     12.23 o 
   9  18   8       24.66       26.10     16.52 o 
  10  18   8        9.08       -8.43     15.65 o 
   1  19   8       27.34       46.89     13.86 o 
   2  19   8       22.48        3.98     11.21 o 
   3  19   8       54.43       66.88     13.42 o 
   4  19   8       41.18       52.91     12.85 o 
   5  19   8        4.06       -9.74     10.34 o 
   6  19   8       45.97       35.11     12.81 o 
   7  19   8        0.29      -12.53     12.53 o 
   8  19   8        1.37      -18.85     22.44 o 
   0  20   8        0.17       12.56     19.26 o 
   1  20   8       13.58       15.55     13.21 o 
   2  20   8        3.87       -3.55     16.32 o 
   3  20   8       12.19       44.28     14.12 o 
   4  20   8        4.81       20.81     15.48 o 
   5  20   8        7.20       -8.15     14.44 o 
   6  20   8        0.86       -2.72     13.78 o 
   1   1   9     2074.19     2439.58     22.51 o 
   2   1   9       78.30       91.44      3.72 o 
   3   1   9    34098.42    36218.92    269.14 o 
   4   1   9       60.34       64.96      2.83 o 
   5   1   9     1426.92     1338.52     17.54 o 
   6   1   9     1401.20     1494.45     18.77 o 
   7   1   9     2339.20     2247.91     25.47 o 
   8   1   9      148.09      131.03      5.74 o 
   9   1   9      924.13      850.36     15.80 o 
  10   1   9     1049.45      996.90     18.30 o 
  11   1   9      230.55      232.56      9.88 o 
  12   1   9      724.16      751.51     16.12 o 
  13   1   9       88.67       98.37      8.12 o 
  14   1   9      855.19      895.19     18.90 o 
  15   1   9       86.31       77.79      8.76 o 
  16   1   9        0.04       -6.49      6.49 o 
  17   1   9       58.53       54.80     11.61 o 
  18   1   9        7.15       10.26      9.54 o 
  19   1   9       20.99       53.05     11.55 o 
  20   1   9        1.32       11.77     13.02 o 
   0   2   9     1643.06     1642.49     24.20 o 
   1   2   9      462.04      450.09      7.28 o 
   2   2   9     1177.96     1210.83     14.24 o 
   3   2   9     6626.30     6771.25     58.35 o 
   4   2   9      938.88      903.70     12.19 o 
   5   2   9     9524.59    10019.41     86.51 o 
   6   2   9     2064.49     2182.56     21.55 o 
   7   2   9      276.50      274.12      7.57 o 
   8   2   9       30.00       24.15      4.08 o 
   9   2   9      835.37      808.67     19.06 o 
  10   2   9       30.52       22.33      5.41 o 
  11   2   9       31.93       26.45      5.97 o 
  12   2   9      125.13      127.76     10.16 o 
  13   2   9      269.15      291.54     15.77 o 
  14   2   9        3.69       13.10      6.58 o 
  15   2   9        7.65       19.06      6.50 o 
  16   2   9      240.15      251.50     13.51 o 
  17   2   9        0.62       -3.09      8.95 o 
  18   2   9       41.38       49.29     10.95 o 
  19   2   9       23.86       33.65     11.77 o 
  20   2   9        1.38        3.58     12.43 o 
   1   3   9      389.53      386.01      6.55 o 
   2   3   9       78.75      101.13      3.80 o 
   3   3   9      122.14      118.10      4.25 o 
   4   3   9      299.19      290.42      6.27 o 
   5   3   9        0.21       12.45      2.70 o 
   6   3   9      355.91      353.73      7.81 o 
   7   3   9      163.29      179.58      6.38 o 
   8   3   9     1697.24     1764.81     20.31 o 
   9   3   9      153.16      178.91     10.80 o 
  10   3   9       14.24        8.94      5.13 o 
  11   3   9        9.40       -3.12      6.92 o 
  12   3   9      252.43      223.74     12.53 o 
  13   3   9      109.28      126.51     14.48 o 
  14   3   9      124.23      116.79      8.65 o 
  15   3   9       18.60       13.32      7.27 o 
  16   3   9       14.48       22.02      7.80 o 
  17   3   9      112.24      128.73     12.88 o 
  18   3   9       55.85       42.98     15.13 o 
  19   3   9       12.41       25.71     13.49 o 
  20   3   9        2.38       30.85     15.05 o 
   0   4   9        8.95       -2.77      2.77 o 
   1   4   9     1697.83     1763.44     17.31 o 
   2   4   9      180.18      219.91      5.50 o 
   3   4   9       60.59       58.04      3.68 o 
   4   4   9      216.36      251.47      8.21 o 
   5   4   9     1011.20     1018.47     12.47 o 
   6   4   9     2999.50     3054.09     29.42 o 
   7   4   9     2081.07     2104.21     21.96 o 
   8   4   9      104.87       96.77      5.64 o 
   9   4   9      285.49      289.14      9.17 o 
  10   4   9       57.24       52.22      5.99 o 
  11   4   9      859.94      887.11     20.24 o 
  12   4   9        5.36       -5.39      6.35 o 
  13   4   9      126.94      127.53     11.72 o 
  14   4   9      155.93      157.98      9.45 o 
  15   4   9        2.70        4.87      7.11 o 
  16   4   9       13.67        0.74      8.08 o 
  17   4   9       88.39       96.54     16.51 o 
  18   4   9      130.71      156.67     20.68 o 
  19   4   9        8.30       23.26     12.62 o 
  20   4   9        1.71      -13.35     13.35 o 
   1   5   9      435.98      437.68      8.40 o 
   2   5   9        7.40        9.22      2.75 o 
   3   5   9     1821.56     2137.53     22.33 o 
   4   5   9      620.19      646.71      9.93 o 
   5   5   9      130.43      149.00      4.94 o 
   6   5   9      419.25      471.81      8.60 o 
   7   5   9       35.55       40.19      4.01 o 
   8   5   9       14.52        3.86      3.76 o 
   9   5   9      292.49      288.35     10.60 o 
  10   5   9        0.12       -1.27      5.77 o 
  11   5   9       46.24       50.55      9.50 o 
  12   5   9      156.95      147.58     10.05 o 
  13   5   9       35.46       17.91      7.66 o 
  14   5   9      111.92      106.88      9.35 o 
  15   5   9        6.24       11.28      8.63 o 
  16   5   9        1.99       -6.78     10.76 o 
  17   5   9       32.16       36.36     13.45 o 
  18   5   9       25.86       19.81     11.82 o 
  19   5   9        0.24        7.20     12.51 o 
  20   5   9        0.91       27.17     19.04 o 
   0   6   9     1165.68     1232.18     22.62 o 
   1   6   9       69.86       92.96      4.96 o 
   2   6   9       33.97       39.44      3.70 o 
   3   6   9     2154.49     2264.43     23.69 o 
   4   6   9      329.86      329.50      7.60 o 
   5   6   9      557.58      534.72      9.26 o 
   6   6   9      740.67      783.64     15.15 o 
   7   6   9      363.68      324.49     11.48 o 
   8   6   9       15.42       14.57      4.32 o 
   9   6   9      177.83      147.15      9.75 o 
  10   6   9      245.12      270.90     17.38 o 
  11   6   9     1177.37     1149.04     28.69 o 
  12   6   9      124.71       99.81     11.37 o 
  13   6   9        2.88       -2.85      7.69 o 
  14   6   9      123.74      124.25     12.34 o 
  15   6   9        0.23       -8.53      8.53 o 
  16   6   9       46.39       34.91     11.54 o 
  17   6   9       62.96       59.49     13.63 o 
  18   6   9        6.78        1.39     11.95 o 
  19   6   9       13.91      -12.89     12.89 o 
   1   7   9      242.48      187.66      6.46 o 
   2   7   9      107.29      127.15      6.75 o 
   3   7   9      144.96      134.01      7.51 o 
   4   7   9      126.24      109.14      4.66 o 
   5   7   9        6.87        6.12      3.20 o 
   6   7   9       82.72       81.90      4.95 o 
   7   7   9      279.92      261.49      8.44 o 
   8   7   9      407.91      429.73     11.61 o 
   9   7   9     2437.09     2301.76     39.13 o 
  10   7   9      310.91      337.67     16.40 o 
  11   7   9        7.56        9.31      8.93 o 
  12   7   9       57.43       65.29     10.30 o 
  13   7   9       10.94       16.64      9.30 o 
  14   7   9       70.18       73.55     10.68 o 
  15   7   9        0.02       -7.93     10.69 o 
  16   7   9       91.71      104.92     14.51 o 
  17   7   9       63.56       45.58     13.86 o 
  18   7   9        2.94        0.41     12.30 o 
  19   7   9        0.05       -5.88     14.16 o 
   0   8   9      779.15      821.43     18.69 o 
   1   8   9        8.01        9.83      3.55 o 
   2   8   9       10.08       10.97      4.12 o 
   3   8   9      247.83      254.82      7.76 o 
   4   8   9      189.21      208.79      7.18 o 
   5   8   9        9.32        5.54      3.89 o 
   6   8   9       33.40       26.48      4.79 o 
   7   8   9       14.97       11.22      5.08 o 
   8   8   9       31.83       43.14      6.35 o 
   9   8   9      952.82      921.06     22.89 o 
  10   8   9       42.40       25.53     10.02 o 
  11   8   9      163.16      151.99     12.91 o 
  12   8   9       13.15       15.66      9.18 o 
  13   8   9      104.81      109.87     12.35 o 
  14   8   9        6.51       -8.86      8.86 o 
  15   8   9       28.12       22.05     11.99 o 
  16   8   9        0.15        3.60     12.03 o 
  17   8   9        2.87        8.60     12.27 o 
  18   8   9       59.18       74.45     16.14 o 
  19   8   9       48.62       74.51     20.75 o 
   1   9   9      280.51      268.71      8.12 o 
   2   9   9      324.48      335.53      8.79 o 
   3   9   9      274.80      305.98      8.49 o 
   4   9   9       24.73       17.38      4.51 o 
   5   9   9       24.68       13.72      4.70 o 
   6   9   9      532.01      519.11     12.27 o 
   7   9   9      269.67      221.69      9.69 o 
   8   9   9      216.49      191.97      9.39 o 
   9   9   9     4138.03     4022.89     65.85 o 
  10   9   9        4.69        6.15      9.91 o 
  11   9   9       13.41        3.20      9.05 o 
  12   9   9       91.35       59.38     11.32 o 
  13   9   9        9.43        3.43      8.99 o 
  14   9   9      143.39      146.36     21.96 o 
  15   9   9       30.63       40.61     13.73 o 
  16   9   9       15.95       21.55     12.64 o 
  17   9   9       27.71       35.31     13.31 o 
  18   9   9        2.75        3.45     20.65 o 
   0  10   9        0.13       -5.42      5.42 o 
   1  10   9      358.12      330.74      9.51 o 
   2  10   9      471.57      483.91     11.09 o 
   3  10   9      160.72      175.86      7.42 o 
   4  10   9      375.09      403.99     10.52 o 
   5  10   9      389.19      407.36     14.01 o 
   6  10   9      402.02      398.77     12.03 o 
   7  10   9        3.06        1.77      5.83 o 
   8  10   9      157.93      176.92      9.44 o 
   9  10   9       77.68       64.57      8.96 o 
  10  10   9       59.76       36.25     12.29 o 
  11  10   9        2.73        2.16      8.90 o 
  12  10   9        2.60       -2.94      9.64 o 
  13  10   9       19.36       13.13     10.50 o 
  14  10   9       80.95       90.62     16.23 o 
  15  10   9       70.91       97.88     16.68 o 
  16  10   9       24.39       34.32     15.31 o 
  17  10   9       20.40       11.33     13.98 o 
  18  10   9       44.60       38.96     24.94 o 
   1  11   9      255.00      236.66     13.99 o 
   2  11   9        0.10       -0.91      4.48 o 
   3  11   9      145.62      139.31      7.41 o 
   4  11   9      133.68      146.78      8.30 o 
   5  11   9      165.74      147.46      8.63 o 
   6  11   9       90.81       92.36      7.82 o 
   7  11   9      831.33      883.31     18.96 o 
   8  11   9      118.67      102.85      9.19 o 
   9  11   9      118.62      133.19     10.13 o 
  10  11   9      532.69      490.42     17.00 o 
  11  11   9       57.37       41.87     11.18 o 
  12  11   9      116.36      113.14     13.36 o 
  13  11   9      350.95      384.78     21.90 o 
  14  11   9      195.86      200.04     20.35 o 
  15  11   9       15.94       23.64     14.01 o 
  16  11   9       11.97       -9.04     13.91 o 
  17  11   9       10.32       18.18     24.94 o 
   0  12   9      156.19      165.98     13.72 o 
   1  12   9        8.63        8.67      5.68 o 
   2  12   9      436.36      355.05     12.16 o 
   3  12   9       32.11       22.48      6.33 o 
   4  12   9      127.42       97.33      9.15 o 
   5  12   9        0.17       -0.17      6.14 o 
   6  12   9       46.98       43.08      7.21 o 
   7  12   9       36.70       30.32      7.69 o 
   8  12   9        0.71        7.46      6.73 o 
   9  12   9      253.25      246.53     12.51 o 
  10  12   9        0.13       -3.76      7.66 o 
  11  12   9       61.15       41.88     12.21 o 
  12  12   9      173.25      227.41     17.27 o 
  13  12   9       82.87       76.93     15.85 o 
  14  12   9       83.63       86.75     16.96 o 
  15  12   9      123.90      185.20     21.82 o 
  16  12   9        0.55       17.21     16.07 o 
   1  13   9      190.71      188.20     10.38 o 
   2  13   9      257.19      233.57     11.08 o 
   3  13   9        2.49        2.31      6.51 o 
   4  13   9      265.47      292.29     12.69 o 
   5  13   9       32.42       19.22      7.32 o 
   6  13   9      274.89      264.70     12.65 o 
   7  13   9        1.25        0.67      6.03 o 
   8  13   9       10.79        1.54      6.99 o 
   9  13   9        0.18       -6.77      6.77 o 
  10  13   9      126.79      108.06     12.35 o 
  11  13   9       31.73        2.93      9.68 o 
  12  13   9       10.68       24.80     12.64 o 
  13  13   9      451.23      480.66     39.14 o 
  14  13   9        0.36       13.85     14.55 o 
  15  13   9       25.11       20.39     15.65 o 
  16  13   9        9.54       34.81     40.52 o 
   0  14   9       24.77       23.44      9.90 o 
   1  14   9       52.08       38.12      7.53 o 
   2  14   9       22.67       21.04      7.56 o 
   3  14   9      323.33      338.56     14.53 o 
   4  14   9       59.66       48.49      8.76 o 
   5  14   9        0.05        0.00      8.27 o 
   6  14   9      101.89       64.95      8.88 o 
   7  14   9      108.03      134.65     10.77 o 
   8  14   9       97.86      117.49     12.77 o 
   9  14   9       34.41       26.18      9.96 o 
  10  14   9        0.00       -9.15      9.15 o 
  11  14   9       33.99       23.00     10.76 o 
  12  14   9        0.00       11.37     11.51 o 
  13  14   9        4.01       11.55     20.02 o 
  14  14   9        1.05       17.21     15.14 o 
  15  14   9       11.13       30.03     30.39 o 
   1  15   9       56.22       29.41      9.22 o 
   2  15   9        0.17       -4.26      6.84 o 
   3  15   9       82.09       92.78     10.05 o 
   4  15   9       60.59       79.83      9.57 o 
   5  15   9        7.09       -7.03      7.03 o 
   6  15   9        0.03       -4.91      8.14 o 
   7  15   9      105.77      119.83     12.21 o 
   8  15   9        0.67       -6.51      9.39 o 
   9  15   9       73.77       73.21     14.64 o 
  10  15   9       11.81      -10.36     10.36 o 
  11  15   9       46.73       32.54     14.71 o 
  12  15   9       23.56       41.95     14.92 o 
  13  15   9       26.02       14.08     17.39 o 
  14  15   9       11.22       35.84     23.38 o 
   0  16   9      209.52      234.97     18.25 o 
   1  16   9       14.47       11.42      8.48 o 
   2  16   9       24.45       13.29      8.11 o 
   3  16   9        9.90       -3.68      8.98 o 
   4  16   9        9.43        3.44      8.68 o 
   5  16   9        4.93       -1.26      8.52 o 
   6  16   9       82.87       95.38     11.99 o 
   7  16   9        8.51       -4.04      8.92 o 
   8  16   9        7.80        3.45     11.88 o 
   9  16   9       15.72       -9.85     10.73 o 
  10  16   9       43.66       38.97     16.87 o 
  11  16   9        0.50       18.61     14.09 o 
  12  16   9       11.43       12.00     18.25 o 
  13  16   9        0.31       34.29     23.38 o 
   1  17   9       86.41       95.47     12.17 o 
   2  17   9       26.48       55.63     10.64 o 
   3  17   9       55.51       86.81     11.81 o 
   4  17   9       13.93        4.90      8.96 o 
   5  17   9        3.83       -5.02      9.11 o 
   6  17   9       90.30      110.54     13.41 o 
   7  17   9       66.22       57.17     14.33 o 
   8  17   9        0.01       -8.30     12.26 o 
   9  17   9       76.97       65.39     21.97 o 
  10  17   9        0.14       -8.10     14.09 o 
  11  17   9       13.31       -8.99     23.38 o 
   0  18   9        7.80       52.00     18.16 o 
   1  18   9       14.67       22.91     10.86 o 
   2  18   9       19.07       37.30     11.76 o 
   3  18   9        0.53       -2.10      9.53 o 
   4  18   9       17.81       31.43     10.59 o 
   5  18   9       21.53       22.03     10.70 o 
   6  18   9        0.69       -1.76     10.33 o 
   7  18   9       69.24       83.49     15.17 o 
   8  18   9        4.93       -5.81     11.13 o 
   9  18   9        1.91        0.04     15.44 o 
  10  18   9        0.02      -17.98     17.98 o 
   1  19   9       19.87       20.48     12.96 o 
   2  19   9       34.31       47.03     13.17 o 
   3  19   9        0.90       -7.48     10.55 o 
   4  19   9       34.57       35.67     12.43 o 
   5  19   9       12.03       -5.61     11.04 o 
   6  19   9       13.50        0.25     14.68 o 
   7  19   9       60.98       58.44     19.18 o 
   8  19   9       12.35       35.08     18.07 o 
   0  20   9      115.86      116.70     24.63 o 
   1  20   9        5.45       -0.60     15.83 o 
   2  20   9       16.93       -1.48     14.57 o 
   3  20   9        2.09        8.14     14.98 o 
   4  20   9        5.04        1.19     14.41 o 
   5  20   9        5.72       14.03     15.12 o 
   0   0  10     6583.73     6448.86     96.40 o 
   1   0  10        0.78        2.43      3.29 o 
   2   0  10    11465.65    12000.19    127.38 o 
   3   0  10     3453.11     3875.76     45.76 o 
   4   0  10       97.94       79.10      4.76 o 
   5   0  10     2948.51     2744.52     41.05 o 
   6   0  10      369.38      397.87     13.75 o 
   7   0  10        0.99       -2.96      5.23 o 
   8   0  10      583.50      559.53     16.50 o 
   9   0  10      263.94      248.30     24.52 o 
  10   0  10      249.48      261.50     16.42 o 
  11   0  10      289.40      302.50     16.41 o 
  12   0  10      345.95      351.96     17.82 o 
  13   0  10      107.02       86.88     10.21 o 
  14   0  10      163.06      137.58     14.68 o 
  15   0  10        2.08       -3.88      9.72 o 
  16   0  10      215.34      196.84     15.88 o 
  17   0  10       65.42       58.39     14.84 o 
  18   0  10       56.20       55.71     16.16 o 
  19   0  10        3.25       11.79     15.44 o 
  20   0  10        0.17        1.12     17.93 o 
   1   1  10       31.79       30.98      2.79 o 
   2   1  10      320.65      407.62      7.30 o 
   3   1  10      144.52      118.28      4.11 o 
   4   1  10      512.61      527.74      7.88 o 
   5   1  10     1170.03     1067.29     15.57 o 
   6   1  10     1525.24     1508.83     19.75 o 
   7   1  10       50.21       47.22      4.93 o 
   8   1  10      106.56       98.10      6.27 o 
   9   1  10       57.57       49.63      6.77 o 
  10   1  10      465.81      434.97     15.39 o 
  11   1  10       18.35       10.70      6.07 o 
  12   1  10      100.23      111.47      8.44 o 
  13   1  10      602.88      569.20     18.90 o 
  14   1  10      271.20      252.09     11.03 o 
  15   1  10       63.94       55.00      8.98 o 
  16   1  10       38.57       37.26      8.46 o 
  17   1  10        1.35        1.69      9.12 o 
  18   1  10       14.91        5.45      9.94 o 
  19   1  10        9.00       26.75     11.75 o 
  20   1  10        8.13       28.76     13.59 o 
   0   2  10        0.25        2.89      3.35 o 
   1   2  10      427.19      350.72      7.37 o 
   2   2  10       86.46       67.60      3.64 o 
   3   2  10      290.44      272.69      6.54 o 
   4   2  10      494.30      500.91      8.99 o 
   5   2  10     2452.32     2320.49     26.55 o 
   6   2  10        2.54       -1.82      3.06 o 
   7   2  10       51.86       58.82      5.16 o 
   8   2  10      159.52      165.42      7.82 o 
   9   2  10      108.85      108.66      9.76 o 
  10   2  10      128.88      130.82      8.53 o 
  11   2  10      327.84      297.55     14.74 o 
  12   2  10       82.16       87.26      7.51 o 
  13   2  10      339.32      356.22     13.60 o 
  14   2  10      246.42      269.93     11.67 o 
  15   2  10        0.05       -6.46      6.46 o 
  16   2  10        0.10        4.57      8.13 o 
  17   2  10       34.40       51.13     10.19 o 
  18   2  10       37.00       51.87     12.22 o 
  19   2  10        3.15       -8.42     10.73 o 
  20   2  10       10.60       15.23     13.34 o 
   1   3  10      751.17      794.05     10.56 o 
   2   3  10       12.13       16.56      2.63 o 
   3   3  10        4.15        0.17      2.37 o 
   4   3  10       69.52       51.14      4.00 o 
   5   3  10     2636.51     2581.82     26.83 o 
   6   3  10      319.61      340.55      7.75 o 
   7   3  10        0.12        0.95      3.26 o 
   8   3  10      385.41      421.20     12.68 o 
   9   3  10       53.44       58.04      6.74 o 
  10   3  10       81.97       77.12      7.48 o 
  11   3  10       23.25       19.86      6.27 o 
  12   3  10       29.69        0.98      6.85 o 
  13   3  10      839.16      823.60     25.02 o 
  14   3  10      214.26      200.28     11.22 o 
  15   3  10       74.52       63.70      8.01 o 
  16   3  10        5.43       13.29      8.42 o 
  17   3  10        4.62       16.04     10.38 o 
  18   3  10       96.66      109.31     13.28 o 
  19   3  10        0.10        6.12     12.80 o 
  20   3  10        2.50       -4.10     16.67 o 
   0   4  10     4201.04     4466.09     79.83 o 
   1   4  10      499.94      561.57      8.73 o 
   2   4  10      431.62      403.82      7.98 o 
   3   4  10     4483.67     4386.15     40.15 o 
   4   4  10      229.38      243.47      6.31 o 
   5   4  10     1562.35     1767.79     19.46 o 
   6   4  10      232.12      229.05      6.29 o 
   7   4  10      626.15      628.48     11.93 o 
   8   4  10        1.55       -0.59      3.74 o 
   9   4  10      203.17      193.06     10.15 o 
  10   4  10      396.35      368.02     12.59 o 
  11   4  10       43.90       42.09      8.45 o 
  12   4  10      321.88      330.76     15.94 o 
  13   4  10      133.26       93.29      9.34 o 
  14   4  10      433.53      393.40     15.15 o 
  15   4  10        7.03       22.25      7.17 o 
  16   4  10      155.92      149.69     14.02 o 
  17   4  10        1.78        9.42     11.99 o 
  18   4  10       33.53       65.61     13.74 o 
  19   4  10       12.14       31.44     15.09 o 
   1   5  10       12.74       -1.11      2.71 o 
   2   5  10     1435.91     1496.20     18.05 o 
   3   5  10       32.16       28.46      3.40 o 
   4   5  10        4.12        5.26      2.93 o 
   5   5  10      591.80      652.96     11.91 o 
   6   5  10       28.55       56.82      4.19 o 
   7   5  10       93.45       99.61      6.23 o 
   8   5  10      339.40      343.64     10.16 o 
   9   5  10       11.37        1.88      6.25 o 
  10   5  10     1475.19     1455.06     26.06 o 
  11   5  10       19.81       -0.64      6.49 o 
  12   5  10      252.27      266.61     13.05 o 
  13   5  10        1.12       -6.98      6.98 o 
  14   5  10        0.92        5.61      7.46 o 
  15   5  10        0.14        9.82      8.82 o 
  16   5  10        9.00       12.87     12.98 o 
  17   5  10       28.05       34.80     16.62 o 
  18   5  10       25.71       48.44     14.84 o 
  19   5  10        7.26       25.53     14.21 o 
   0   6  10      362.48      349.27     14.28 o 
   1   6  10      190.78      200.28      6.34 o 
   2   6  10      336.06      341.89      8.15 o 
   3   6  10     1411.21     1437.68     17.88 o 
   4   6  10       50.39       43.64      3.80 o 
   5   6  10      679.49      694.36     11.62 o 
   6   6  10      123.19      137.16      6.81 o 
   7   6  10        0.11       -3.13      3.81 o 
   8   6  10        6.30       -4.81      4.81 o 
   9   6  10      159.05      124.50     10.57 o 
  10   6  10      116.91      136.39     10.49 o 
  11   6  10       88.56       87.30     11.04 o 
  12   6  10      685.09      632.84     21.97 o 
  13   6  10        0.91        0.85      8.11 o 
  14   6  10        3.55       10.20      8.59 o 
  15   6  10       82.60       86.69     14.54 o 
  16   6  10      131.95      135.43     16.30 o 
  17   6  10        2.18       -6.37     11.96 o 
  18   6  10      123.47      136.09     17.72 o 
  19   6  10        2.50        0.80     14.76 o 
   1   7  10       49.04       57.99      4.82 o 
   2   7  10      315.37      346.51      8.83 o 
   3   7  10      131.33      134.23      6.31 o 
   4   7  10      192.28      234.78      6.81 o 
   5   7  10      113.12      104.64      5.40 o 
   6   7  10      188.93      199.53      9.82 o 
   7   7  10      625.92      618.10     13.71 o 
   8   7  10      428.10      399.32     17.52 o 
   9   7  10      171.15      182.27     11.50 o 
  10   7  10      857.43      827.62     25.05 o 
  11   7  10      245.06      226.05     17.54 o 
  12   7  10        8.48       -0.69      8.39 o 
  13   7  10       52.84       57.49     10.85 o 
  14   7  10        4.36        3.54      8.83 o 
  15   7  10        2.75        2.95     11.18 o 
  16   7  10       44.86       45.01     13.75 o 
  17   7  10       18.39       14.59     12.83 o 
  18   7  10       29.99       19.57     13.98 o 
  19   7  10       12.41       26.45     19.04 o 
   0   8  10      940.62     1172.84     26.59 o 
   1   8  10       35.03       39.13      4.72 o 
   2   8  10       75.93       78.22      5.68 o 
   3   8  10        3.69       -2.88      3.61 o 
   4   8  10      431.04      431.40     10.87 o 
   5   8  10        0.03       -1.68      4.40 o 
   6   8  10      291.05      283.00      9.13 o 
   7   8  10      472.16      505.07     13.04 o 
   8   8  10       28.81       15.34      6.36 o 
   9   8  10      903.60      850.46     24.08 o 
  10   8  10      426.86      377.92     18.18 o 
  11   8  10        5.49       19.55      9.70 o 
  12   8  10      162.82      140.52     16.65 o 
  13   8  10       39.93       40.52     10.77 o 
  14   8  10        6.58        4.36     14.15 o 
  15   8  10       47.86       54.78     13.14 o 
  16   8  10       44.75       56.49     14.20 o 
  17   8  10        3.81       -3.88     14.57 o 
  18   8  10       56.39       46.82     18.79 o 
   1   9  10      642.01      646.93     13.76 o 
   2   9  10        2.83        6.45      4.15 o 
   3   9  10      293.73      271.47      8.75 o 
   4   9  10      157.20      156.14      7.59 o 
   5   9  10       14.68        2.15      4.77 o 
   6   9  10        0.75       -4.59      4.59 o 
   7   9  10        8.22        1.84      5.28 o 
   8   9  10       10.67       12.01      6.58 o 
   9   9  10      514.53      561.02     17.41 o 
  10   9  10       19.88       31.55     10.34 o 
  11   9  10        6.00        1.83      9.00 o 
  12   9  10       98.26       55.93     11.37 o 
  13   9  10       26.54       28.68     10.79 o 
  14   9  10      158.28      146.91     17.74 o 
  15   9  10       13.57       14.68     13.55 o 
  16   9  10       10.34       13.55     12.91 o 
  17   9  10       12.45       33.51     14.28 o 
  18   9  10       34.98       48.31     24.94 o 
   0  10  10      675.37      735.51     20.60 o 
   1  10  10       36.37       33.15      4.97 o 
   2  10  10       10.60        2.90      4.27 o 
   3  10  10        0.96        7.83      4.60 o 
   4  10  10       91.36       75.22      6.50 o 
   5  10  10      691.88      633.35     14.09 o 
   6  10  10     1652.04     1763.12     26.55 o 
   7  10  10       44.70       24.54      6.49 o 
   8  10  10        2.01       -4.60      6.64 o 
   9  10  10        5.09        0.22      6.71 o 
  10  10  10      495.16      412.69     19.50 o 
  11  10  10      217.50      194.72     15.08 o 
  12  10  10      108.67      107.75     13.43 o 
  13  10  10      390.09      400.14     23.96 o 
  14  10  10       58.10       44.63     15.22 o 
  15  10  10        0.01       14.42     13.88 o 
  16  10  10        8.56       -8.82     18.74 o 
  17  10  10       50.06       89.35     20.02 o 
   1  11  10        0.12       -4.42      4.42 o 
   2  11  10       36.45       45.38      6.27 o 
   3  11  10      449.23      460.84     15.39 o 
   4  11  10        4.72       -1.53      5.37 o 
   5  11  10      976.75     1078.64     20.11 o 
   6  11  10        2.00        2.50      6.11 o 
   7  11  10      140.15      162.26      9.91 o 
   8  11  10      177.19      187.39     11.16 o 
   9  11  10      107.40      118.54      9.87 o 
  10  11  10      102.88       94.07     12.94 o 
  11  11  10       46.77       53.38     11.75 o 
  12  11  10       33.67       17.39     10.86 o 
  13  11  10        2.19       10.27     29.69 o 
  14  11  10      167.76      171.14     19.99 o 
  15  11  10        1.37        8.05     14.46 o 
  16  11  10        0.13       -9.29     14.85 o 
  17  11  10       14.30       40.52     24.94 o 
   0  12  10      146.86      128.86     13.67 o 
   1  12  10      278.42      273.70     10.96 o 
   2  12  10        0.10       -5.27      5.65 o 
   3  12  10      313.07      299.77     12.06 o 
   4  12  10      394.78      380.37     13.34 o 
   5  12  10      650.02      661.54     16.81 o 
   6  12  10      131.98      125.13      9.04 o 
   7  12  10       11.37       11.84      6.58 o 
   8  12  10       37.13       47.84      8.33 o 
   9  12  10        4.42       -6.33      6.86 o 
  10  12  10       91.61      124.24     12.70 o 
  11  12  10       46.63       30.01     11.20 o 
  12  12  10        0.25       18.71     11.80 o 
  13  12  10       27.67       24.44     14.46 o 
  14  12  10      121.83      132.07     19.60 o 
  15  12  10        0.01       -5.94     17.32 o 
  16  12  10       12.16       27.18     26.49 o 
   1  13  10      231.79      247.49     11.52 o 
   2  13  10      226.85      230.71     12.67 o 
   3  13  10       94.53       95.96      9.60 o 
   4  13  10       85.67      112.80     10.00 o 
   5  13  10       83.26       93.09      9.47 o 
   6  13  10        4.73       -6.44      6.55 o 
   7  13  10       26.00        5.95      8.56 o 
   8  13  10       52.42       51.68      9.13 o 
   9  13  10       41.16       62.84      9.27 o 
  10  13  10       88.67       56.61     13.79 o 
  11  13  10       38.54       72.82     11.90 o 
  12  13  10        0.16       -1.72     12.81 o 
  13  13  10       98.99      142.71     18.80 o 
  14  13  10       81.75       75.46     17.53 o 
  15  13  10        7.54       31.41     19.82 o 
   0  14  10       84.37       85.27     12.80 o 
   1  14  10        2.83       -5.96      6.10 o 
   2  14  10        9.91        8.83      7.38 o 
   3  14  10      151.32      124.41     10.52 o 
   4  14  10      189.58      174.29     15.19 o 
   5  14  10       17.72        5.63      7.29 o 
   6  14  10       40.42       48.19      8.95 o 
   7  14  10       10.33       -2.02      7.97 o 
   8  14  10      117.15      149.64     18.36 o 
   9  14  10       26.04       11.86      9.85 o 
  10  14  10        1.11       -9.40      9.40 o 
  11  14  10        3.73      -11.26     11.26 o 
  12  14  10       93.87       81.72     17.00 o 
  13  14  10       39.79       55.30     16.66 o 
  14  14  10       57.93       83.24     22.42 o 
   1  15  10        1.38       -6.95      6.95 o 
   2  15  10      593.32      698.39     23.46 o 
   3  15  10       37.87       37.83      8.68 o 
   4  15  10        7.55        3.53      7.87 o 
   5  15  10       43.64       45.45      9.65 o 
   6  15  10       22.36       12.74      8.83 o 
   7  15  10       69.27       84.22     13.61 o 
   8  15  10        3.74       -5.38     10.12 o 
   9  15  10       14.73       10.70     13.74 o 
  10  15  10       13.81      -10.16     21.59 o 
  11  15  10       19.76       20.43     13.60 o 
  12  15  10        1.32       -6.39     19.14 o 
  13  15  10        1.21      -18.70     18.70 o 
   0  16  10        0.02       -9.80     10.31 o 
   1  16  10       17.34        5.87      7.69 o 
   2  16  10       67.03       60.81      9.45 o 
   3  16  10       23.75       22.50      8.76 o 
   4  16  10       77.38       89.52     11.57 o 
   5  16  10        0.06        0.11      9.09 o 
   6  16  10        2.72       -3.35      9.03 o 
   7  16  10       40.44       28.63     15.06 o 
   8  16  10       64.74       47.26     12.43 o 
   9  16  10        0.19       -4.64     12.88 o 
  10  16  10       13.23       -4.78     13.58 o 
  11  16  10       14.05       -4.59     17.75 o 
  12  16  10        0.43        6.23     20.26 o 
   1  17  10        9.70       -8.36      8.36 o 
   2  17  10       22.75       12.31      9.63 o 
   3  17  10       90.15      115.69     17.94 o 
   4  17  10        3.79       15.81      9.89 o 
   5  17  10       13.21       -9.07      9.07 o 
   6  17  10       11.45        2.65     11.45 o 
   7  17  10        0.00       -6.40     10.65 o 
   8  17  10        6.24       -9.44     11.39 o 
   9  17  10        0.08      -13.10     13.23 o 
  10  17  10        0.79       -1.07     18.85 o 
  11  17  10       11.71       -3.12     21.82 o 
   0  18  10       93.96      139.88     45.20 o 
   1  18  10        0.15        3.22     11.80 o 
   2  18  10       32.92       22.82     11.24 o 
   3  18  10       99.36      139.07     16.32 o 
   4  18  10        7.90       -7.45      9.70 o 
   5  18  10       11.83        1.99     13.53 o 
   6  18  10       12.94        7.31     11.67 o 
   7  18  10        5.43        1.27     11.70 o 
   8  18  10        1.84       -8.84     18.25 o 
   9  18  10        8.16       -9.69     60.00 o 
   1  19  10        0.55       -1.42     13.72 o 
   2  19  10       94.58      122.21     17.70 o 
   3  19  10        0.76        5.45     10.95 o 
   4  19  10       11.04        3.91     11.80 o 
   5  19  10        6.20        3.12     12.03 o 
   6  19  10        1.88       -5.65     24.84 o 
   7  19  10       23.91       42.77     18.80 o 
   0  20  10       14.00      -18.70     24.94 o 
   1  20  10       38.48       68.57     23.14 o 
   2  20  10        0.08       -6.23     24.94 o 
   3  20  10        5.52       62.34     31.17 o 
   1   1  11      326.29      318.12      6.44 o 
   2   1  11       71.72       45.40      3.31 o 
   3   1  11      188.75      204.13      6.38 o 
   4   1  11      101.14      115.69      4.39 o 
   5   1  11      224.42      233.94      5.69 o 
   6   1  11       50.49       47.78      4.91 o 
   7   1  11      385.48      373.48     10.73 o 
   8   1  11       18.51       23.13      5.94 o 
   9   1  11     1347.86     1309.57     24.74 o 
  10   1  11       10.01       11.34      6.03 o 
  11   1  11      199.01      219.09     10.65 o 
  12   1  11       22.47       17.88      7.66 o 
  13   1  11       35.86       12.00     10.22 o 
  14   1  11       18.63       18.88      7.22 o 
  15   1  11        2.07        8.05      6.73 o 
  16   1  11       46.93       55.12     11.01 o 
  17   1  11        7.65       16.99     10.01 o 
  18   1  11        0.01       -0.02     10.53 o 
  19   1  11       61.43       87.21     13.75 o 
   0   2  11      808.88      834.01     16.18 o 
   1   2  11      176.97      161.54      5.48 o 
   2   2  11      541.68      575.89      9.34 o 
   3   2  11      355.71      403.67      9.16 o 
   4   2  11     1973.39     2077.61     21.67 o 
   5   2  11      338.76      380.56      8.66 o 
   6   2  11      892.43      877.68     15.02 o 
   7   2  11     1295.09     1291.48     19.24 o 
   8   2  11      148.71      157.24      8.87 o 
   9   2  11     1666.57     1584.33     40.50 o 
  10   2  11     1157.42     1151.40     22.74 o 
  11   2  11        7.72       -0.91      6.18 o 
  12   2  11      463.85      448.45     14.17 o 
  13   2  11      189.70      165.86     10.89 o 
  14   2  11      149.35      139.65     10.57 o 
  15   2  11        8.39        4.00      6.78 o 
  16   2  11       61.05       73.19     12.30 o 
  17   2  11        3.03       -2.13     10.07 o 
  18   2  11       10.62       15.43     11.20 o 
  19   2  11        4.06       15.62     12.24 o 
   1   3  11      778.70      793.00     13.05 o 
   2   3  11     1363.36     1538.13     17.27 o 
   3   3  11      250.91      245.74      6.93 o 
   4   3  11      100.38      105.61      4.99 o 
   5   3  11      983.63      928.08     13.14 o 
   6   3  11       12.64       13.49      3.57 o 
   7   3  11       18.36       24.25      5.19 o 
   8   3  11       49.58       41.11      6.27 o 
   9   3  11      212.11      205.17     12.08 o 
  10   3  11       43.33       26.96      6.76 o 
  11   3  11       21.08        1.54      8.32 o 
  12   3  11      368.55      394.30     13.03 o 
  13   3  11        5.13       10.38      7.43 o 
  14   3  11        3.24        6.63      7.68 o 
  15   3  11      109.43      118.85      9.76 o 
  16   3  11        0.15       -8.06      8.60 o 
  17   3  11       32.48       48.43     11.99 o 
  18   3  11        1.67      -10.42     10.42 o 
  19   3  11        9.38       13.67     12.60 o 
   0   4  11     2731.67     3050.17     38.46 o 
   1   4  11     1571.66     1595.96     18.36 o 
   2   4  11       26.16       13.79      3.10 o 
   3   4  11        7.96        3.67      3.02 o 
   4   4  11       80.08       82.42      4.49 o 
   5   4  11        3.15        2.62      3.13 o 
   6   4  11      358.21      378.86      8.84 o 
   7   4  11      784.59      826.84     15.25 o 
   8   4  11        0.17       -2.54      5.28 o 
   9   4  11       48.94       26.45      6.69 o 
  10   4  11     1640.66     1608.52     31.44 o 
  11   4  11      360.42      369.09     12.49 o 
  12   4  11        9.31       -6.45      6.70 o 
  13   4  11       41.14       54.94      9.08 o 
  14   4  11       75.92       59.49     12.84 o 
  15   4  11       67.12       62.43     10.67 o 
  16   4  11       76.01       77.57     12.80 o 
  17   4  11       75.97       85.45     13.26 o 
  18   4  11        0.10        6.20     14.33 o 
  19   4  11        6.04        3.47     13.79 o 
   1   5  11     2236.94     2525.62     26.19 o 
   2   5  11     1160.00     1188.26     15.23 o 
   3   5  11      237.47      261.48      7.03 o 
   4   5  11        0.00       -1.60      2.61 o 
   5   5  11      116.33      137.23      5.57 o 
   6   5  11        0.33        1.72      3.51 o 
   7   5  11      111.27      114.56      6.65 o 
   8   5  11       17.88       10.53      5.72 o 
   9   5  11      409.45      395.25     14.11 o 
  10   5  11        6.17        9.51      6.60 o 
  11   5  11      852.31      828.64     19.78 o 
  12   5  11       99.02      122.05     11.04 o 
  13   5  11      297.31      290.13     14.06 o 
  14   5  11       29.59       41.62      8.75 o 
  15   5  11      201.32      219.40     18.27 o 
  16   5  11       13.22       18.81     16.98 o 
  17   5  11       24.08       -1.27     13.04 o 
  18   5  11        0.60       -4.67     13.86 o 
  19   5  11        0.52        1.22     17.14 o 
   0   6  11      281.56      298.17     13.74 o 
   1   6  11      111.70      113.54      5.45 o 
   2   6  11     1846.97     1928.58     22.49 o 
   3   6  11      166.89      138.59      5.81 o 
   4   6  11      189.93      188.38      7.05 o 
   5   6  11      114.61      115.71      6.02 o 
   6   6  11       29.93       37.67      4.83 o 
   7   6  11      144.09      139.43      8.35 o 
   8   6  11      960.14      928.15     23.77 o 
   9   6  11        2.44       -7.32      7.32 o 
  10   6  11       76.09       51.50      9.15 o 
  11   6  11        1.29       -6.93      6.93 o 
  12   6  11        0.48        1.83      8.16 o 
  13   6  11       58.00       64.97     10.34 o 
  14   6  11       34.39       33.73      9.66 o 
  15   6  11       29.72       12.29     12.33 o 
  16   6  11       61.62       65.89     18.19 o 
  17   6  11        0.00      -12.53     12.53 o 
  18   6  11        0.04       -9.82     13.29 o 
  19   6  11       29.58       31.17     24.94 o 
   1   7  11     1311.00     1282.26     18.25 o 
   2   7  11      254.73      247.46      9.40 o 
   3   7  11      499.99      499.81     10.26 o 
   4   7  11       38.75       39.65      4.33 o 
   5   7  11      177.47      181.75      6.98 o 
   6   7  11       15.10       17.63      5.25 o 
   7   7  11      769.20      737.08     20.17 o 
   8   7  11       52.57       50.72      9.04 o 
   9   7  11      992.58     1007.78     26.06 o 
  10   7  11      160.33      163.07     11.66 o 
  11   7  11       49.64       76.46     12.76 o 
  12   7  11      160.41      156.43     13.64 o 
  13   7  11      285.99      247.18     14.98 o 
  14   7  11       24.15       25.91     10.98 o 
  15   7  11        0.55      -10.88     10.88 o 
  16   7  11       30.32       34.54     13.18 o 
  17   7  11       35.42       35.17     14.58 o 
  18   7  11        0.64      -14.44     21.82 o 
   0   8  11       45.36       33.89      6.97 o 
   1   8  11      502.27      519.69     14.44 o 
   2   8  11        0.07       -3.79      3.79 o 
   3   8  11       17.27       12.84      4.28 o 
   4   8  11      242.10      254.74      9.41 o 
   5   8  11      172.23      176.99      8.28 o 
   6   8  11       16.91       25.27      5.52 o 
   7   8  11        8.86       10.94      6.21 o 
   8   8  11      171.09      172.43      9.90 o 
   9   8  11      230.62      183.30     11.47 o 
  10   8  11      336.95      356.33     17.83 o 
  11   8  11        8.27        7.33      9.17 o 
  12   8  11      116.49      133.08     13.44 o 
  13   8  11       67.90       75.78     12.28 o 
  14   8  11       26.85       21.38     13.77 o 
  15   8  11        1.34        5.39     11.74 o 
  16   8  11       18.44       31.03     13.44 o 
  17   8  11        0.09       20.30     14.43 o 
  18   8  11        0.47       10.91     21.82 o 
   1   9  11       48.06       31.20      5.28 o 
   2   9  11        7.34        4.06      4.48 o 
   3   9  11       25.98       24.35      5.12 o 
   4   9  11        1.64        0.43      4.89 o 
   5   9  11      106.35       93.95      7.03 o 
   6   9  11      401.25      398.72     14.75 o 
   7   9  11      735.93      806.90     18.06 o 
   8   9  11       11.75        4.96      6.31 o 
   9   9  11      130.36      126.21     11.81 o 
  10   9  11      204.08      201.11     16.03 o 
  11   9  11      242.10      228.41     16.03 o 
  12   9  11       14.51       15.14     10.00 o 
  13   9  11      163.54      198.91     17.69 o 
  14   9  11        3.58        6.20     13.54 o 
  15   9  11       55.77       73.52     19.35 o 
  16   9  11        3.17       -5.94     14.99 o 
  17   9  11       19.35       40.96     15.92 o 
   0  10  11      423.11      492.12     17.59 o 
   1  10  11      257.89      225.25      9.07 o 
   2  10  11     1144.63     1151.85     18.86 o 
   3  10  11        2.12       -3.15      4.74 o 
   4  10  11       50.90       35.90      5.95 o 
   5  10  11      116.19      106.82      7.60 o 
   6  10  11        0.31       -1.91      5.54 o 
   7  10  11     1037.55     1050.33     22.43 o 
   8  10  11      167.23      165.83     10.59 o 
   9  10  11        1.64       -6.57      7.86 o 
  10  10  11      343.70      327.84     18.24 o 
  11  10  11       16.70       24.53     10.51 o 
  12  10  11       30.39       10.35     10.60 o 
  13  10  11      122.52      112.71     16.89 o 
  14  10  11       19.44       15.20     14.01 o 
  15  10  11        0.59       -4.04     14.32 o 
  16  10  11        2.82       26.36     14.92 o 
  17  10  11      104.50      185.46     31.17 o 
   1  11  11      959.58     1001.88     20.65 o 
   2  11  11       94.36       97.89      7.69 o 
   3  11  11      230.95      223.13     10.21 o 
   4  11  11        1.34        4.75      5.53 o 
   5  11  11       69.87       72.34      7.32 o 
   6  11  11      728.02      735.81     18.35 o 
   7  11  11       42.45       32.64      7.91 o 
   8  11  11      112.36      101.19      9.69 o 
   9  11  11       55.41       44.71      9.22 o 
  10  11  11        0.94       -2.08      9.37 o 
  11  11  11       27.53       26.34     10.71 o 
  12  11  11        0.98        3.84     11.02 o 
  13  11  11       25.39       15.77     12.87 o 
  14  11  11       23.65       45.72     15.82 o 
  15  11  11        1.84       -7.37     13.25 o 
  16  11  11        4.33       18.28     17.81 o 
   0  12  11     1251.75     1221.13     31.58 o 
   1  12  11      360.29      340.69     17.29 o 
   2  12  11       18.53       12.67      6.10 o 
   3  12  11        7.45       18.38      7.10 o 
   4  12  11      458.13      436.87     14.84 o 
   5  12  11      158.07      177.76     11.05 o 
   6  12  11       41.43       36.15      7.78 o 
   7  12  11      451.82      452.38     16.55 o 
   8  12  11       29.87       33.51      8.32 o 
   9  12  11        1.39       -1.27     10.63 o 
  10  12  11      240.67      278.86     20.53 o 
  11  12  11      164.47      182.01     16.21 o 
  12  12  11       23.90        3.82     13.78 o 
  13  12  11       50.03       41.09     15.31 o 
  14  12  11       17.41       48.34     16.17 o 
  15  12  11        6.08       15.76     20.26 o 
   1  13  11       56.49       46.23      8.17 o 
   2  13  11       12.09        8.66      7.04 o 
   3  13  11       43.31       19.74      8.10 o 
   4  13  11       85.97       82.42      9.31 o 
   5  13  11       17.71        7.83      7.51 o 
   6  13  11        3.90       -5.19      7.00 o 
   7  13  11        9.20        5.63      7.78 o 
   8  13  11        0.76       -8.69      8.69 o 
   9  13  11       15.32       21.44     12.34 o 
  10  13  11       48.25       39.73     13.31 o 
  11  13  11       71.94       73.93     15.15 o 
  12  13  11      154.29      177.92     20.02 o 
  13  13  11       15.76       32.26     14.95 o 
  14  13  11       16.68       18.14     15.55 o 
  15  13  11        7.23        8.63     23.38 o 
   0  14  11      352.62      338.05     26.54 o 
   1  14  11       28.49       19.41      7.78 o 
   2  14  11      100.91       99.22     10.21 o 
   3  14  11      408.13      393.10     15.81 o 
   4  14  11      228.75      205.30     12.70 o 
   5  14  11       93.13       77.57     11.52 o 
   6  14  11       43.85       13.50     10.42 o 
   7  14  11       52.69       57.04     10.78 o 
   8  14  11        4.69       -1.23      8.56 o 
   9  14  11        4.45       -9.79      9.79 o 
  10  14  11        8.13        7.62     11.41 o 
  11  14  11        3.31      -16.45     25.18 o 
  12  14  11        0.90      -14.10     14.10 o 
  13  14  11        0.04        6.62     16.86 o 
  14  14  11        0.06       -9.01     16.36 o 
   1  15  11        6.81        2.12      7.74 o 
   2  15  11       13.13        8.18      7.97 o 
   3  15  11       66.19       63.34      9.63 o 
   4  15  11       41.64       44.41     10.04 o 
   5  15  11       10.22        5.49      8.01 o 
   6  15  11       82.83       48.05     10.60 o 
   7  15  11        4.14        5.75     13.24 o 
   8  15  11        0.05       -3.69     11.75 o 
   9  15  11        4.46      -11.91     11.91 o 
  10  15  11       17.35        5.35     15.33 o 
  11  15  11      144.36      152.07     32.20 o 
  12  15  11       15.20       -5.40     18.38 o 
  13  15  11       14.75       46.75     24.94 o 
   0  16  11       48.14       68.03     19.23 o 
   1  16  11       14.41       -6.06      7.86 o 
   2  16  11       11.77        0.39      8.01 o 
   3  16  11        0.47       -7.77      7.77 o 
   4  16  11        9.23        1.27      8.36 o 
   5  16  11        5.41       -8.12      8.77 o 
   6  16  11       33.79       32.11     11.92 o 
   7  16  11       30.53        3.52     17.88 o 
   8  16  11        0.94      -11.65     11.65 o 
   9  16  11       20.50       29.93     14.37 o 
  10  16  11       33.40       28.56     22.12 o 
  11  16  11        1.94      -16.93     59.22 o 
   1  17  11      116.18      122.07     13.28 o 
   2  17  11       12.64       12.67      9.77 o 
   3  17  11       26.50       13.57      9.84 o 
   4  17  11        0.04       -9.11      9.11 o 
   5  17  11      107.93      112.13     13.40 o 
   6  17  11        2.27       -0.96     10.69 o 
   7  17  11        8.60        1.50     11.36 o 
   8  17  11        6.15       -9.02     13.39 o 
   9  17  11        0.14       -7.55     19.82 o 
  10  17  11       62.10       66.13     23.60 o 
   0  18  11       79.43       55.33     20.94 o 
   1  18  11       86.39       95.12     16.13 o 
   2  18  11        0.00       -9.80      9.80 o 
   3  18  11       42.30       43.72     11.89 o 
   4  18  11        3.36       -7.52     10.11 o 
   5  18  11        0.02       -6.81     11.40 o 
   6  18  11       14.71        1.35     15.41 o 
   7  18  11        6.16      -13.39     15.40 o 
   8  18  11       20.62       14.03     20.75 o 
   1  19  11        9.84      -11.65     11.65 o 
   2  19  11        0.35       -9.95     13.18 o 
   3  19  11        0.87        2.90     11.55 o 
   4  19  11        2.41       -1.45     12.83 o 
   5  19  11        1.52      -14.57     14.57 o 
   6  19  11        4.37       14.48     17.89 o 
   0   0  12     2431.61     2625.04     51.04 o 
   1   0  12        5.70       -2.63      3.50 o 
   2   0  12      760.98      892.49     17.36 o 
   3   0  12      530.15      603.52     13.72 o 
   4   0  12       28.23       24.47      4.87 o 
   5   0  12      212.43      197.29     10.04 o 
   6   0  12     3077.33     2787.49     62.26 o 
   7   0  12       19.80       15.09      7.71 o 
   8   0  12      340.30      349.31     17.31 o 
   9   0  12      536.30      518.12     21.41 o 
  10   0  12      650.13      668.45     25.19 o 
  11   0  12        2.96       -3.61      9.16 o 
  12   0  12      271.25      224.32     16.06 o 
  13   0  12      370.22      362.03     23.17 o 
  14   0  12      376.48      351.62     17.34 o 
  15   0  12       49.03       57.92     13.82 o 
  16   0  12        2.69      -14.03     14.26 o 
  17   0  12        0.13      -10.41     14.77 o 
  18   0  12      413.86      495.64     32.86 o 
  19   0  12        0.00       10.66     19.58 o 
   1   1  12      576.63      641.69      9.75 o 
   2   1  12      509.54      513.23      8.47 o 
   3   1  12        9.58        1.14      2.66 o 
   4   1  12      150.26      168.26      5.24 o 
   5   1  12      576.99      578.04     10.34 o 
   6   1  12      131.37      137.06      7.19 o 
   7   1  12        7.24       -4.69      4.69 o 
   8   1  12       10.29        2.14      5.60 o 
   9   1  12      245.83      230.00     11.00 o 
  10   1  12     1640.38     1627.18     28.76 o 
  11   1  12       38.76       29.76      7.24 o 
  12   1  12      316.21      279.21     12.30 o 
  13   1  12        0.24       -6.70      6.70 o 
  14   1  12      139.38      136.59      9.20 o 
  15   1  12        7.86       15.37      7.65 o 
  16   1  12       36.52       26.67     11.43 o 
  17   1  12       10.15       12.02     10.82 o 
  18   1  12       10.06       14.98     11.36 o 
  19   1  12        0.25       31.26     13.30 o 
   0   2  12     2026.06     1976.12     31.48 o 
   1   2  12       84.41      105.92      4.73 o 
   2   2  12      179.51      189.23      5.65 o 
   3   2  12     1000.28     1100.41     16.16 o 
   4   2  12       11.28       13.11      3.21 o 
   5   2  12      198.51      175.92      5.81 o 
   6   2  12        7.94       -0.55      4.14 o 
   7   2  12      339.09      332.98     10.70 o 
   8   2  12      257.91      227.76     15.02 o 
   9   2  12       28.52       28.16      6.66 o 
  10   2  12      866.87      880.96     20.21 o 
  11   2  12      105.38      100.56      9.06 o 
  12   2  12       34.60       27.61      7.40 o 
  13   2  12        4.50       -0.61      6.51 o 
  14   2  12      322.51      303.64     14.68 o 
  15   2  12        2.13        3.50      7.67 o 
  16   2  12        0.03       -5.10      9.84 o 
  17   2  12        1.09        9.73     11.00 o 
  18   2  12        0.76        6.34     11.39 o 
  19   2  12        1.76       -9.78     13.88 o 
   1   3  12        3.25        6.26      2.89 o 
   2   3  12      787.99      781.55     11.87 o 
   3   3  12      737.76      744.48     11.83 o 
   4   3  12       66.02       58.33      4.55 o 
   5   3  12      209.18      185.27      6.66 o 
   6   3  12      456.05      445.33     11.62 o 
   7   3  12      123.24      121.96      7.53 o 
   8   3  12        8.40        4.55      5.56 o 
   9   3  12        9.00       14.46      6.39 o 
  10   3  12      535.39      535.70     15.94 o 
  11   3  12       57.78       53.45      7.78 o 
  12   3  12      182.44      181.30     13.13 o 
  13   3  12        5.04       -4.31      6.90 o 
  14   3  12      174.87      158.34     12.13 o 
  15   3  12        2.86       12.03     10.22 o 
  16   3  12       43.84       50.13     12.00 o 
  17   3  12        3.25       22.11     11.84 o 
  18   3  12       12.38       27.54     12.78 o 
  19   3  12        0.42       -5.10     20.10 o 
   0   4  12      142.10      197.48      8.64 o 
   1   4  12     1290.37     1304.44     22.05 o 
   2   4  12     1753.31     1799.63     21.44 o 
   3   4  12     2906.29     2910.44     30.40 o 
   4   4  12      159.86      150.33      5.64 o 
   5   4  12       98.75       93.35      5.22 o 
   6   4  12      454.34      470.51     16.04 o 
   7   4  12        9.21       13.34      5.74 o 
   8   4  12       24.75       22.37      6.20 o 
   9   4  12       53.37       30.68      6.88 o 
  10   4  12      355.30      364.07     13.64 o 
  11   4  12       14.61       11.07     11.04 o 
  12   4  12       13.55       11.32      7.06 o 
  13   4  12      344.49      343.77     15.51 o 
  14   4  12       71.27      101.67     10.59 o 
  15   4  12       74.18       86.43     16.14 o 
  16   4  12       30.98       43.73     12.11 o 
  17   4  12        3.24       13.97     11.72 o 
  18   4  12      135.05      154.09     18.68 o 
  19   4  12       14.43       20.26     20.91 o 
   1   5  12        0.45        5.41      3.35 o 
   2   5  12       61.41       53.90      4.46 o 
   3   5  12       80.48       66.54      4.75 o 
   4   5  12       10.76       16.57      3.97 o 
   5   5  12       34.66       21.65      4.12 o 
   6   5  12      448.67      502.83     15.13 o 
   7   5  12       24.10        8.84      5.69 o 
   8   5  12      587.70      553.78     15.59 o 
   9   5  12      314.80      332.55     14.30 o 
  10   5  12      447.93      456.66     24.54 o 
  11   5  12      247.36      243.80     11.92 o 
  12   5  12      178.06      174.85     10.52 o 
  13   5  12       84.68       80.38     10.38 o 
  14   5  12       29.16       29.59      8.87 o 
  15   5  12       15.68       14.78     10.37 o 
  16   5  12        1.05       19.16     12.68 o 
  17   5  12        2.94        5.61     13.15 o 
  18   5  12        3.80      -11.08     14.44 o 
   0   6  12       39.60       42.43      5.80 o 
   1   6  12      826.97      801.71     13.22 o 
   2   6  12      122.93      137.20      6.11 o 
   3   6  12      898.79      868.33     15.11 o 
   4   6  12      403.05      408.09     11.05 o 
   5   6  12        0.50       -3.73      3.92 o 
   6   6  12      127.06      134.24      7.46 o 
   7   6  12      970.10      958.98     22.44 o 
   8   6  12       11.99        8.69      6.99 o 
   9   6  12        0.01       -3.99      6.93 o 
  10   6  12        8.86       -3.53     10.66 o 
  11   6  12       46.90       42.24      9.11 o 
  12   6  12        1.63        6.93      8.83 o 
  13   6  12      177.70      142.85     13.06 o 
  14   6  12       32.59       39.49     12.05 o 
  15   6  12      100.65      105.37     16.02 o 
  16   6  12        2.13       13.47     13.49 o 
  17   6  12       26.63       29.11     14.55 o 
  18   6  12        0.15        1.59     15.14 o 
   1   7  12      342.37      329.34      9.58 o 
   2   7  12        4.76        0.70      3.55 o 
   3   7  12       15.52        9.56      3.77 o 
   4   7  12      494.31      485.91     11.30 o 
   5   7  12        0.39       -0.48      4.79 o 
   6   7  12      446.37      435.13     13.93 o 
   7   7  12      101.16       76.74      8.39 o 
   8   7  12      449.20      482.72     22.94 o 
   9   7  12        0.12       -6.71      6.97 o 
  10   7  12       34.36       16.02      9.36 o 
  11   7  12      141.34      139.31     13.52 o 
  12   7  12      127.18      146.44     14.10 o 
  13   7  12        2.16       -1.76      9.00 o 
  14   7  12        4.07      -11.11     11.11 o 
  15   7  12       12.68       18.74     12.44 o 
  16   7  12        2.81       -7.85     12.62 o 
  17   7  12        0.26      -12.96     12.96 o 
  18   7  12        2.87        9.35     23.38 o 
   0   8  12      162.56      144.31     15.65 o 
   1   8  12      326.95      335.29      9.83 o 
   2   8  12        6.49        2.83      4.29 o 
   3   8  12       55.70       62.47      6.04 o 
   4   8  12      167.63      157.15      8.19 o 
   5   8  12       21.52       24.86      5.60 o 
   6   8  12       22.91       14.65      6.43 o 
   7   8  12     1184.21     1166.63     25.19 o 
   8   8  12        0.10        0.14      8.82 o 
   9   8  12      140.21      152.49     11.03 o 
  10   8  12       52.51       40.14      9.06 o 
  11   8  12      221.54      211.29     15.54 o 
  12   8  12       58.63       48.33     11.53 o 
  13   8  12        5.34       -4.18     10.77 o 
  14   8  12        2.70        1.93     11.94 o 
  15   8  12       16.69       26.96     13.87 o 
  16   8  12       14.66       -0.20     15.25 o 
  17   8  12        0.93        2.57     14.39 o 
   1   9  12      111.56      120.13      7.17 o 
   2   9  12       11.21       12.91      4.95 o 
   3   9  12       99.08      106.22      7.66 o 
   4   9  12      420.77      378.76     11.87 o 
   5   9  12       61.64       52.32      6.90 o 
   6   9  12        5.90       -0.80      5.92 o 
   7   9  12        2.38       -3.91      6.51 o 
   8   9  12      509.46      461.11     19.49 o 
   9   9  12       25.11       19.24      9.51 o 
  10   9  12       46.83       49.43     11.33 o 
  11   9  12       30.94       42.29     11.13 o 
  12   9  12        3.55        3.47      9.34 o 
  13   9  12      193.82      194.19     19.91 o 
  14   9  12       17.48        8.96     14.01 o 
  15   9  12       35.10       25.59     13.50 o 
  16   9  12       29.79       29.90     14.83 o 
  17   9  12       27.55        7.79     21.82 o 
   0  10  12      805.82      872.30     37.67 o 
   1  10  12      120.49      135.25      8.17 o 
   2  10  12      242.64      245.63      9.98 o 
   3  10  12      218.70      225.86      9.74 o 
   4  10  12      167.00      164.35      8.62 o 
   5  10  12       62.86       53.32      6.76 o 
   6  10  12      202.65      219.31     10.95 o 
   7  10  12       44.15       28.10      7.26 o 
   8  10  12        6.31       -5.96      7.84 o 
   9  10  12       27.27       26.28      9.35 o 
  10  10  12       10.86        5.56      9.61 o 
  11  10  12       15.13        5.12      9.80 o 
  12  10  12      176.16      167.28     16.81 o 
  13  10  12       43.46       29.42     14.86 o 
  14  10  12       90.22       80.75     24.38 o 
  15  10  12       30.62       13.11     15.26 o 
  16  10  12       11.68       36.68     17.34 o 
   1  11  12      279.36      280.93     11.12 o 
   2  11  12        9.06        3.93      5.99 o 
   3  11  12       95.32      109.59      8.66 o 
   4  11  12     1018.67     1074.26     28.76 o 
   5  11  12     1588.59     1673.40     27.77 o 
   6  11  12       23.10       29.46      7.47 o 
   7  11  12       36.68       39.50      8.53 o 
   8  11  12      237.48      248.44     14.03 o 
   9  11  12        3.06       -1.17      8.74 o 
  10  11  12        4.56        7.78      9.92 o 
  11  11  12       87.82       94.97     13.78 o 
  12  11  12       24.08       19.61     14.71 o 
  13  11  12        2.34        0.17     13.54 o 
  14  11  12        1.63        7.23     14.25 o 
  15  11  12        0.62      -11.92     14.52 o 
  16  11  12        0.58       15.27     37.40 o 
   0  12  12      101.45      117.89     12.40 o 
   1  12  12      324.23      312.05     12.49 o 
   2  12  12       10.62        0.75      6.43 o 
   3  12  12      152.03      131.05      9.64 o 
   4  12  12        1.50        4.44      6.56 o 
   5  12  12      191.22      156.22     10.84 o 
   6  12  12      340.09      362.99     16.05 o 
   7  12  12       35.68       37.73     12.20 o 
   8  12  12        0.86        0.91      7.84 o 
   9  12  12       20.10       16.61      8.82 o 
  10  12  12       33.78       42.38     14.01 o 
  11  12  12        0.04        0.95     11.31 o 
  12  12  12        1.26        2.46     12.68 o 
  13  12  12        5.66      -11.73     14.51 o 
  14  12  12       17.13       15.04     19.95 o 
  15  12  12        3.18       24.16     38.96 o 
   1  13  12       37.10       24.82      7.54 o 
   2  13  12      190.09      214.69     11.93 o 
   3  13  12       44.74       40.92      8.37 o 
   4  13  12       22.14       35.48      8.31 o 
   5  13  12      209.41      209.79     12.94 o 
   6  13  12       17.39       22.74      8.67 o 
   7  13  12       13.05       11.25      8.40 o 
   8  13  12       59.38       58.01     11.63 o 
   9  13  12        0.16       -8.55      9.19 o 
  10  13  12       25.40       22.68     12.12 o 
  11  13  12        9.51        4.26     14.26 o 
  12  13  12       19.77        3.43     14.09 o 
  13  13  12       37.49       45.85     17.13 o 
  14  13  12        0.12        3.85     23.38 o 
   0  14  12      120.28      163.87     15.74 o 
   1  14  12       22.49        2.48      7.94 o 
   2  14  12      209.47      187.59     12.40 o 
   3  14  12        2.39        2.89      7.84 o 
   4  14  12        3.14        0.19      7.76 o 
   5  14  12       10.68        1.21      8.90 o 
   6  14  12       84.44       66.02     11.09 o 
   7  14  12        0.49       -1.97     10.34 o 
   8  14  12       26.42       42.60     11.12 o 
   9  14  12        1.53       -9.39      9.98 o 
  10  14  12       12.60        1.39     20.69 o 
  11  14  12       30.94        0.06     31.94 o 
  12  14  12       21.18      -17.60     18.26 o 
  13  14  12        0.01      -18.70     18.70 o 
   1  15  12       35.39       17.07      8.42 o 
   2  15  12      119.85      117.28     11.41 o 
   3  15  12       47.28       25.74     11.41 o 
   4  15  12       62.27       53.74     10.03 o 
   5  15  12       61.62       90.76     12.10 o 
   6  15  12        0.22       -7.41      9.14 o 
   7  15  12      200.43      265.28     18.93 o 
   8  15  12        0.86      -15.14     15.14 o 
   9  15  12        0.03      -16.59     17.77 o 
  10  15  12       12.56      -12.51     12.51 o 
  11  15  12        8.54      -11.36     16.57 o 
  12  15  12       42.70       31.17     23.38 o 
   0  16  12        0.54       -1.77     12.88 o 
   1  16  12        0.20       -8.94      8.94 o 
   2  16  12        5.47       -2.07      8.20 o 
   3  16  12        8.09       -2.55      8.32 o 
   4  16  12        1.13       -7.84      7.84 o 
   5  16  12        0.83       -9.95      9.95 o 
   6  16  12       70.39       61.18     13.66 o 
   7  16  12        0.78       -7.62     12.80 o 
   8  16  12        6.12       -6.91     13.47 o 
   9  16  12       11.54       -6.61     12.85 o 
  10  16  12        9.31      -11.52     28.83 o 
  11  16  12       13.49        7.79     23.38 o 
   1  17  12        5.88        2.20      9.73 o 
   2  17  12       19.96       17.53      9.43 o 
   3  17  12        5.03       -7.85      9.46 o 
   4  17  12        5.13       -6.55      9.72 o 
   5  17  12       38.89       44.71     15.89 o 
   6  17  12        0.23       -3.61     11.41 o 
   7  17  12        6.68       -5.11     13.18 o 
   8  17  12        8.62        1.43     29.78 o 
   9  17  12        5.43      -25.71     25.71 o 
   0  18  12        2.05        8.08     17.22 o 
   1  18  12        9.30       10.42     11.42 o 
   2  18  12        0.14        4.28     11.51 o 
   3  18  12       35.87       43.69     12.30 o 
   4  18  12        4.65      -11.37     11.37 o 
   5  18  12        0.41       -7.77     11.80 o 
   6  18  12       27.48       27.83     17.71 o 
   7  18  12        0.01      -27.27     27.27 o 
   1  19  12        7.67       18.62     14.37 o 
   2  19  12       40.90       51.51     17.85 o 
   3  19  12        9.80       -3.73     15.48 o 
   4  19  12       33.34       27.41     22.56 o 
   1   1  13       76.90       80.15      4.46 o 
   2   1  13       27.25       12.76      3.01 o 
   3   1  13       76.02       73.73      4.47 o 
   4   1  13      122.83      107.20      5.09 o 
   5   1  13       97.79      121.03      6.64 o 
   6   1  13      564.81      581.72     13.41 o 
   7   1  13      184.78      166.69     11.04 o 
   8   1  13      761.54      780.13     18.45 o 
   9   1  13       46.24       56.69      7.94 o 
  10   1  13      886.60      829.50     19.90 o 
  11   1  13      351.91      347.10     17.11 o 
  12   1  13        8.03       -2.33      7.13 o 
  13   1  13        5.98        3.37      7.01 o 
  14   1  13      136.75      148.58     10.06 o 
  15   1  13       17.49       14.55     10.29 o 
  16   1  13      140.55      159.72     15.29 o 
  17   1  13        5.47       30.22     12.63 o 
  18   1  13      124.54      164.97     16.52 o 
  19   1  13        3.20        3.74     16.27 o 
   0   2  13     5955.85     6443.93     78.03 o 
   1   2  13      295.18      318.78      7.31 o 
   2   2  13      709.05      825.82     12.02 o 
   3   2  13       64.51       54.22      4.12 o 
   4   2  13      992.79     1061.92     14.66 o 
   5   2  13      640.58      637.57     12.65 o 
   6   2  13       22.36       13.22      5.05 o 
   7   2  13        0.30       -1.59      4.90 o 
   8   2  13        0.10       -4.78      5.70 o 
   9   2  13       79.14       77.33      8.33 o 
  10   2  13      181.30      191.82     10.95 o 
  11   2  13      211.98      219.06     11.56 o 
  12   2  13      327.50      350.96     13.88 o 
  13   2  13      262.80      270.34     16.35 o 
  14   2  13       21.51       33.28      7.54 o 
  15   2  13       40.65       65.26     12.82 o 
  16   2  13       44.24       29.53     12.44 o 
  17   2  13       11.64       16.87     12.02 o 
  18   2  13        8.39       14.46     12.42 o 
  19   2  13        5.58       11.79     18.89 o 
   1   3  13     1296.35     1255.46     16.35 o 
   2   3  13      962.82      968.51     14.57 o 
   3   3  13     1206.38     1203.42     17.56 o 
   4   3  13       10.19       20.11      4.37 o 
   5   3  13       11.12        0.31      4.20 o 
   6   3  13      724.80      652.51     14.94 o 
   7   3  13      132.63      154.71     11.50 o 
   8   3  13      267.27      232.81     10.95 o 
   9   3  13        2.43        2.97      6.23 o 
  10   3  13       54.91       65.14      8.40 o 
  11   3  13       26.30       28.75      7.82 o 
  12   3  13      336.00      307.86     13.29 o 
  13   3  13       36.58       27.80      7.46 o 
  14   3  13        0.99        2.00     10.34 o 
  15   3  13        5.03        4.88     15.72 o 
  16   3  13        2.35        9.94     11.06 o 
  17   3  13        0.00      -12.05     12.05 o 
  18   3  13        0.99        1.39     13.19 o 
   0   4  13       95.14      106.48      7.79 o 
   1   4  13       66.13       76.06      5.31 o 
   2   4  13        0.03        3.54      3.57 o 
   3   4  13     1924.36     1809.19     23.64 o 
   4   4  13      260.86      260.87      9.26 o 
   5   4  13        5.64        3.58      4.98 o 
   6   4  13        4.07        2.92      5.23 o 
   7   4  13      939.82      977.09     26.63 o 
   8   4  13      166.48      171.14      9.55 o 
   9   4  13       18.41       16.91      6.75 o 
  10   4  13      276.56      272.57     12.18 o 
  11   4  13      147.59      154.76     11.11 o 
  12   4  13       77.87       95.83     11.63 o 
  13   4  13        8.32       12.18      7.24 o 
  14   4  13       27.86       15.16     10.77 o 
  15   4  13        0.28       -3.30     10.08 o 
  16   4  13        1.07       13.06     11.15 o 
  17   4  13        0.42      -11.21     11.21 o 
  18   4  13        7.97        5.61     13.08 o 
   1   5  13     1119.28     1129.19     15.54 o 
   2   5  13        8.59       11.75      3.97 o 
   3   5  13      927.32      955.84     15.02 o 
   4   5  13       54.10       66.46      6.43 o 
   5   5  13      296.07      261.51      9.30 o 
   6   5  13      620.21      649.32     15.93 o 
   7   5  13        2.81       -5.15      5.15 o 
   8   5  13      265.29      259.13     11.70 o 
   9   5  13      103.79      125.92     10.17 o 
  10   5  13       29.98       24.77      7.93 o 
  11   5  13        6.49        1.00      6.77 o 
  12   5  13      142.56      143.67     11.37 o 
  13   5  13        0.96       -0.97      8.23 o 
  14   5  13       26.34       23.33     11.01 o 
  15   5  13       43.87       52.34     12.16 o 
  16   5  13       23.78       24.37     13.39 o 
  17   5  13        3.62        4.72     13.79 o 
  18   5  13       66.49       67.11     23.40 o 
   0   6  13      626.61      628.45     16.88 o 
   1   6  13      628.60      700.13     13.12 o 
   2   6  13      322.43      320.04     13.58 o 
   3   6  13      185.86      197.79      7.87 o 
   4   6  13       40.64       44.24      5.43 o 
   5   6  13        0.15       -0.29      4.25 o 
   6   6  13     1271.01     1336.47     22.20 o 
   7   6  13       93.23       91.99      9.67 o 
   8   6  13        7.37        2.59      6.66 o 
   9   6  13      207.65      208.87     12.05 o 
  10   6  13      178.78      173.61     12.51 o 
  11   6  13        0.03       -6.27      7.73 o 
  12   6  13      102.50      137.07     14.63 o 
  13   6  13       46.91       51.29     10.95 o 
  14   6  13        0.04      -10.78     11.31 o 
  15   6  13        3.84        1.09     12.28 o 
  16   6  13       18.80        8.53     19.09 o 
  17   6  13        1.05        7.50     14.57 o 
  18   6  13        0.13       31.17     24.94 o 
   1   7  13      128.39       94.42      6.51 o 
   2   7  13       47.80       44.96      4.97 o 
   3   7  13       67.98       76.54      6.00 o 
   4   7  13       36.85       40.62      6.37 o 
   5   7  13      391.79      358.82     16.82 o 
   6   7  13     1801.68     1779.99     32.68 o 
   7   7  13      259.56      233.74     13.86 o 
   8   7  13        1.15        0.25      7.55 o 
   9   7  13       48.73       37.79      9.18 o 
  10   7  13        8.70        5.63      9.41 o 
  11   7  13        6.84       -5.42      7.68 o 
  12   7  13       33.98       39.37     10.61 o 
  13   7  13       93.08       80.79     13.67 o 
  14   7  13        0.68        6.37     11.99 o 
  15   7  13       54.21       49.04     14.64 o 
  16   7  13        0.29       -4.72     12.89 o 
  17   7  13        0.50       28.45     18.67 o 
   0   8  13       19.78       15.45      8.04 o 
   1   8  13        2.60       -2.17      4.68 o 
   2   8  13      905.11     1003.94     18.08 o 
   3   8  13      312.39      336.30     11.17 o 
   4   8  13      240.99      237.93      9.88 o 
   5   8  13      209.84      208.38     11.12 o 
   6   8  13       21.27       18.42      7.30 o 
   7   8  13        8.84       -3.01      7.65 o 
   8   8  13      297.35      294.63     14.63 o 
   9   8  13      100.75       73.81     10.38 o 
  10   8  13       54.89       57.29      9.71 o 
  11   8  13        5.74        8.99      9.83 o 
  12   8  13       21.40       17.68     10.93 o 
  13   8  13        0.40        6.85     12.55 o 
  14   8  13       30.91       33.26     12.84 o 
  15   8  13        0.94       10.05     12.90 o 
  16   8  13       30.33       22.89     20.52 o 
  17   8  13       11.55        1.56     21.82 o 
   1   9  13      149.12      140.52      8.18 o 
   2   9  13      394.31      388.60     11.71 o 
   3   9  13       48.17       51.94      6.91 o 
   4   9  13       68.39       81.13      8.31 o 
   5   9  13      227.82      198.83     10.82 o 
   6   9  13      563.28      575.60     18.24 o 
   7   9  13      409.64      385.82     16.61 o 
   8   9  13       72.15       81.03     11.41 o 
   9   9  13      342.26      333.21     15.48 o 
  10   9  13        0.13       -3.24      9.28 o 
  11   9  13        1.18       -8.28      9.88 o 
  12   9  13        3.05       13.86     12.32 o 
  13   9  13       50.62       73.73     16.74 o 
  14   9  13      100.17      107.14     18.32 o 
  15   9  13       58.31       97.18     16.56 o 
  16   9  13        1.05       28.20     19.37 o 
   0  10  13       10.99        3.46      7.93 o 
   1  10  13      107.67      127.94      8.48 o 
   2  10  13      711.72      727.77     16.88 o 
   3  10  13      151.61      118.11      8.68 o 
   4  10  13       12.07       15.71      6.07 o 
   5  10  13       49.91       60.09      8.00 o 
   6  10  13     1017.76     1099.58     23.33 o 
   7  10  13        7.34        1.85      7.79 o 
   8  10  13       88.50       82.69     10.26 o 
   9  10  13        2.21        6.99      8.62 o 
  10  10  13       21.99       21.24     10.70 o 
  11  10  13       16.19       34.51     11.14 o 
  12  10  13       62.56       80.03     15.24 o 
  13  10  13        0.78       -9.31     13.31 o 
  14  10  13       13.79        5.82     20.25 o 
  15  10  13        0.01       10.76     13.82 o 
  16  10  13        0.02       12.51     18.64 o 
   1  11  13        4.70        0.24      5.90 o 
   2  11  13      339.91      315.57     12.73 o 
   3  11  13      103.23      111.59      8.94 o 
   4  11  13       82.55       73.99      8.26 o 
   5  11  13      465.00      497.08     17.06 o 
   6  11  13      153.89      164.99     11.41 o 
   7  11  13       32.89       46.74      8.77 o 
   8  11  13      119.62      121.18     12.31 o 
   9  11  13       30.52       29.09     10.85 o 
  10  11  13       83.68       70.21     16.01 o 
  11  11  13       25.46       27.97     12.53 o 
  12  11  13        1.71      -10.25     13.50 o 
  13  11  13        0.06        0.02     14.52 o 
  14  11  13        0.03      -13.21     14.51 o 
  15  11  13        1.59       -0.13     19.02 o 
   0  12  13       48.03       55.27     10.90 o 
   1  12  13      183.56      200.86     11.23 o 
   2  12  13       12.49        9.13      6.96 o 
   3  12  13      630.66      651.60     17.70 o 
   4  12  13        2.40        2.80      6.88 o 
   5  12  13      196.95      235.91     13.11 o 
   6  12  13       17.92       27.55      8.83 o 
   7  12  13        8.66       14.59      9.74 o 
   8  12  13        0.55       -8.52      8.52 o 
   9  12  13      154.12      161.29     15.28 o 
  10  12  13        7.66       -2.96     10.70 o 
  11  12  13        8.68       32.46     13.55 o 
  12  12  13        4.35        0.25     15.30 o 
  13  12  13       32.21       66.98     17.85 o 
  14  12  13       14.26       43.02     19.58 o 
   1  13  13      165.43      184.10     11.36 o 
   2  13  13      382.35      409.61     14.90 o 
   3  13  13       28.94       33.27      8.45 o 
   4  13  13        0.48       -7.60      7.60 o 
   5  13  13      173.18      175.60     17.08 o 
   6  13  13        0.60       -7.89      7.89 o 
   7  13  13       22.50       22.94     10.23 o 
   8  13  13        3.44       -7.85      9.47 o 
   9  13  13        0.52       -1.51     10.78 o 
  10  13  13        8.43        1.56     15.24 o 
  11  13  13        1.55       -2.12     15.35 o 
  12  13  13        5.44      -15.83     15.83 o 
  13  13  13        0.30      -12.47     21.82 o 
  14  13  13        0.12       38.28     37.40 o 
   0  14  13       33.47       23.38     13.78 o 
   1  14  13        7.22        1.58      7.92 o 
   2  14  13      304.26      311.57     14.53 o 
   3  14  13       74.23       80.96     10.22 o 
   4  14  13       26.22       17.10      8.52 o 
   5  14  13        8.52       -1.31      8.80 o 
   6  14  13       99.41       83.73     11.93 o 
   7  14  13        6.74       -1.84     10.39 o 
   8  14  13        7.38        2.34     11.06 o 
   9  14  13       44.61       42.84     12.41 o 
  10  14  13        0.46      -15.99     15.99 o 
  11  14  13       20.13        5.27     21.16 o 
  12  14  13        8.55       10.91     20.26 o 
  13  14  13       40.05       88.83     29.61 o 
   1  15  13       31.45       25.67      8.83 o 
   2  15  13        8.33       15.60      8.71 o 
   3  15  13        0.02       -2.21      8.07 o 
   4  15  13        0.10        0.77      9.17 o 
   5  15  13        3.15       -4.04      9.15 o 
   6  15  13        9.26       -3.31      9.58 o 
   7  15  13        0.27      -10.84     10.84 o 
   8  15  13        3.29       -3.75     13.17 o 
   9  15  13        7.13      -10.56     12.51 o 
  10  15  13       91.07       66.59     19.58 o 
  11  15  13       26.67       10.91     21.82 o 
   0  16  13      115.74      108.09     18.09 o 
   1  16  13       23.39       17.69     10.00 o 
   2  16  13       49.53       43.99     11.25 o 
   3  16  13       97.08      139.79     16.42 o 
   4  16  13        0.02       -5.65      9.61 o 
   5  16  13        3.83       -5.09      9.62 o 
   6  16  13        4.59       11.47     11.63 o 
   7  16  13       11.58        8.00     13.15 o 
   8  16  13        9.89       13.05     14.27 o 
   9  16  13        1.14      -18.08     30.39 o 
  10  16  13        2.15      -15.58     20.26 o 
   1  17  13        1.68       -9.65      9.65 o 
   2  17  13       75.61       82.04     12.90 o 
   3  17  13        0.11       -9.55      9.55 o 
   4  17  13       38.83       45.26     13.20 o 
   5  17  13        2.11      -11.06     11.06 o 
   6  17  13        0.43       -6.78     13.12 o 
   7  17  13        0.21      -10.85     16.73 o 
   8  17  13       24.12       13.01     44.42 o 
   0  18  13       37.06       26.81     16.39 o 
   1  18  13       23.46       28.27     12.46 o 
   2  18  13       11.76       18.88     12.52 o 
   3  18  13        1.71       -3.18     14.86 o 
   4  18  13        1.40        0.89     13.60 o 
   5  18  13        9.88      -14.57     14.57 o 
   6  18  13        7.39        4.44     20.47 o 
   1  19  13        5.41        9.30     16.48 o 
   2  19  13        4.32       12.88     16.43 o 
   0   0  14      852.21      902.01     26.99 o 
   1   0  14     1177.18     1110.84     20.76 o 
   2   0  14        0.80        5.05      5.16 o 
   3   0  14       51.06       45.41      9.83 o 
   4   0  14      239.37      243.06     10.64 o 
   5   0  14      734.79      839.39     22.36 o 
   6   0  14     1400.48     1353.97     32.21 o 
   7   0  14      175.87      165.50     14.21 o 
   8   0  14      366.99      383.01     19.75 o 
   9   0  14      874.80      866.22     29.16 o 
  10   0  14      894.90      906.36     30.69 o 
  11   0  14      386.52      371.61     20.34 o 
  12   0  14        6.29       -5.48      9.57 o 
  13   0  14       81.23       85.42     16.34 o 
  14   0  14       36.86       18.99     11.34 o 
  15   0  14       21.59       -1.05     18.25 o 
  16   0  14        2.99       19.80     16.33 o 
  17   0  14      115.49      179.79     25.21 o 
  18   0  14       31.66       38.96     28.05 o 
   1   1  14        2.46       -0.48      3.24 o 
   2   1  14      420.26      358.32      8.48 o 
   3   1  14       30.36       21.49      3.69 o 
   4   1  14      285.48      333.94      8.52 o 
   5   1  14       48.60       43.77      5.60 o 
   6   1  14       65.70       45.60      6.71 o 
   7   1  14      722.96      651.88     23.64 o 
   8   1  14       48.44       54.20      7.82 o 
   9   1  14       33.45       23.15      7.33 o 
  10   1  14      101.57      111.31      9.77 o 
  11   1  14       11.99        5.03      7.13 o 
  12   1  14      192.67      186.56     11.36 o 
  13   1  14        6.77       -6.79      8.03 o 
  14   1  14       22.21       16.30      8.94 o 
  15   1  14        0.00       -8.44     10.04 o 
  16   1  14       12.44       20.35     12.27 o 
  17   1  14        1.01       -0.64     12.97 o 
  18   1  14       88.49       93.71     31.64 o 
   0   2  14      404.46      376.18     11.80 o 
   1   2  14       21.92       32.99      4.08 o 
   2   2  14        0.02       -3.09      3.09 o 
   3   2  14      143.27      141.35      6.29 o 
   4   2  14       97.15      108.12      6.20 o 
   5   2  14      246.81      277.56     11.75 o 
   6   2  14       23.55       19.38      6.65 o 
   7   2  14       81.04       56.08      7.35 o 
   8   2  14      218.46      203.40     10.98 o 
   9   2  14        0.93       -6.16      6.16 o 
  10   2  14        0.26       -6.55      6.55 o 
  11   2  14       76.15       53.82      8.50 o 
  12   2  14        0.82       -4.35      6.99 o 
  13   2  14       17.73       24.12      7.88 o 
  14   2  14        0.22       -3.27      7.85 o 
  15   2  14       31.45       36.30     17.10 o 
  16   2  14       29.42        9.93     12.24 o 
  17   2  14        5.00        3.06     11.38 o 
  18   2  14        0.73        9.55     16.18 o 
   1   3  14       71.43       60.14      5.18 o 
   2   3  14     1191.73     1152.27     17.09 o 
   3   3  14       20.85       18.85      4.45 o 
   4   3  14       48.78       33.59      5.11 o 
   5   3  14      149.16      118.21      8.33 o 
   6   3  14      456.02      455.64     13.76 o 
   7   3  14      200.63      168.25      9.67 o 
   8   3  14      114.49       79.47      8.10 o 
   9   3  14        0.07       -0.15      6.46 o 
  10   3  14      559.82      567.75     17.28 o 
  11   3  14       95.11       75.78      9.17 o 
  12   3  14      156.65      132.80     10.32 o 
  13   3  14        1.56       -0.41      7.24 o 
  14   3  14       18.69        8.15      8.45 o 
  15   3  14       30.85       29.65     12.25 o 
  16   3  14       44.56       74.51     13.43 o 
  17   3  14       17.49       26.14     12.92 o 
  18   3  14      141.66      137.04     20.94 o 
   0   4  14       58.15       66.85      8.83 o 
   1   4  14       33.19       29.10      4.44 o 
   2   4  14      889.72      985.62     15.74 o 
   3   4  14        2.26       -2.61      4.29 o 
   4   4  14      719.52      705.58     15.72 o 
   5   4  14      204.04      207.83      9.82 o 
   6   4  14     2395.18     2348.13     34.89 o 
   7   4  14       13.04        0.41      5.78 o 
   8   4  14       30.20       40.26      7.18 o 
   9   4  14      203.09      164.90     10.50 o 
  10   4  14        7.49        8.77      7.17 o 
  11   4  14        2.61        5.77      7.61 o 
  12   4  14      116.51      104.49     10.43 o 
  13   4  14        0.11       -5.89      7.11 o 
  14   4  14        0.02      -10.08     10.08 o 
  15   4  14        2.48        4.35     10.68 o 
  16   4  14       28.93       34.68     12.77 o 
  17   4  14       42.48       58.88     14.42 o 
  18   4  14       10.70       37.23     17.81 o 
   1   5  14       28.20       25.12      4.47 o 
   2   5  14       11.68        7.41      4.43 o 
   3   5  14       44.77       42.49      5.61 o 
   4   5  14      666.67      633.43     15.75 o 
   5   5  14       56.06       47.09      5.97 o 
   6   5  14       67.57       64.56      9.79 o 
   7   5  14       10.27        0.84      6.08 o 
   8   5  14       21.96       29.79      9.44 o 
   9   5  14       12.81       13.92      7.45 o 
  10   5  14      144.96      131.69     10.86 o 
  11   5  14       22.95        6.78      7.47 o 
  12   5  14        5.22        1.71      7.66 o 
  13   5  14        0.61       -3.32      9.67 o 
  14   5  14        7.84       -9.66      9.66 o 
  15   5  14        5.62        2.05     10.99 o 
  16   5  14       13.89       -3.19     13.50 o 
  17   5  14       44.52       45.61     15.47 o 
   0   6  14        0.45       -2.50      5.56 o 
   1   6  14       24.38       28.73      4.99 o 
   2   6  14      329.10      359.32     10.11 o 
   3   6  14      516.14      510.42     17.97 o 
   4   6  14      229.28      246.33     10.11 o 
   5   6  14      703.32      676.26     21.40 o 
   6   6  14      947.75      858.93     22.00 o 
   7   6  14      106.35       92.35      9.75 o 
   8   6  14       91.14      101.77     10.48 o 
   9   6  14       59.91       42.83      8.68 o 
  10   6  14      178.87      156.13     11.97 o 
  11   6  14        3.22        7.60      7.39 o 
  12   6  14       29.62       29.24      8.40 o 
  13   6  14        1.47       -6.30     10.32 o 
  14   6  14        7.04       -3.81     11.67 o 
  15   6  14        6.35      -11.65     11.65 o 
  16   6  14       29.98       26.89     17.03 o 
  17   6  14        3.24      -24.16     24.16 o 
   1   7  14        0.09       -3.49      4.39 o 
   2   7  14      748.32      797.31     16.48 o 
   3   7  14       10.27       12.43      6.01 o 
   4   7  14       61.56       65.80      8.02 o 
   5   7  14        2.05        6.01      6.49 o 
   6   7  14       87.22       91.07     10.82 o 
   7   7  14      115.95      121.16     11.75 o 
   8   7  14        1.26       -3.28      8.13 o 
   9   7  14       27.42       21.32      9.02 o 
  10   7  14        9.19        2.01     10.27 o 
  11   7  14       30.00       16.20      9.99 o 
  12   7  14        5.77        6.69      8.10 o 
  13   7  14        6.88       11.94     12.41 o 
  14   7  14        2.75       11.66     13.02 o 
  15   7  14       44.43       48.33     15.10 o 
  16   7  14        0.54       21.99     15.20 o 
  17   7  14        0.36       14.03     21.82 o 
   0   8  14      491.40      446.29     23.23 o 
   1   8  14       74.30       71.77      7.45 o 
   2   8  14      382.98      334.91     11.77 o 
   3   8  14       60.48       55.18      7.47 o 
   4   8  14     2502.71     2580.41     41.08 o 
   5   8  14      228.18      199.41     12.37 o 
   6   8  14        1.35       14.16      9.54 o 
   7   8  14      411.63      386.46     17.75 o 
   8   8  14       42.16       28.86      9.21 o 
   9   8  14      173.77      180.77     13.00 o 
  10   8  14        6.68       -8.25      8.25 o 
  11   8  14       17.05       13.18      8.76 o 
  12   8  14       26.61        9.03     12.08 o 
  13   8  14        4.57      -11.23     11.23 o 
  14   8  14       23.95        9.14     13.07 o 
  15   8  14       15.93       22.88     14.59 o 
  16   8  14       19.96        7.00     18.18 o 
   1   9  14      858.30      876.96     17.65 o 
   2   9  14        3.89        2.92      5.77 o 
   3   9  14      330.24      342.53     14.26 o 
   4   9  14        0.71        1.87      6.50 o 
   5   9  14      101.04      106.99     10.32 o 
   6   9  14      217.09      231.38     14.95 o 
   7   9  14       16.11       11.65      9.14 o 
   8   9  14       10.91       -7.41      7.41 o 
   9   9  14       23.13       19.60      8.56 o 
  10   9  14        4.21       -8.08      8.08 o 
  11   9  14       16.46        7.10     10.28 o 
  12   9  14        2.18       -2.14     12.02 o 
  13   9  14      140.39      152.32     19.91 o 
  14   9  14       15.65       10.30     13.46 o 
  15   9  14       11.80       46.52     15.20 o 
  16   9  14        6.25       21.82     23.38 o 
   0  10  14       13.91        7.59      8.55 o 
   1  10  14      705.38      675.63     17.41 o 
   2  10  14       81.16       91.03      8.79 o 
   3  10  14      916.96      905.04     20.99 o 
   4  10  14      592.30      534.39     16.96 o 
   5  10  14       41.78       38.80      8.45 o 
   6  10  14       71.69       68.83      9.81 o 
   7  10  14      171.67      195.57     13.07 o 
   8  10  14      352.39      342.55     15.85 o 
   9  10  14        9.68        4.68      8.12 o 
  10  10  14        2.19       -4.93     10.26 o 
  11  10  14        5.46       -3.19     12.63 o 
  12  10  14        0.44       -1.64     13.69 o 
  13  10  14        5.31        6.35     19.12 o 
  14  10  14       18.67       -1.16     18.67 o 
  15  10  14        0.01       22.06     25.71 o 
   1  11  14      277.94      319.68     13.07 o 
   2  11  14      396.99      432.32     14.52 o 
   3  11  14       41.27       29.18      7.57 o 
   4  11  14      123.59      128.07     10.33 o 
   5  11  14       44.59       42.34      8.83 o 
   6  11  14      230.19      257.72     14.98 o 
   7  11  14      193.19      213.17     15.05 o 
   8  11  14       11.31        5.34      8.79 o 
   9  11  14        3.86        2.22      9.39 o 
  10  11  14       33.48       39.54     10.96 o 
  11  11  14       54.00       45.93     14.40 o 
  12  11  14        0.03        2.12     14.21 o 
  13  11  14       33.65       24.87     20.47 o 
  14  11  14        7.33      -10.91     18.15 o 
  15  11  14        0.00       -9.48     19.02 o 
   0  12  14     1342.30     1263.18     86.15 o 
   1  12  14       14.18        1.31      7.15 o 
   2  12  14      245.05      264.58     12.65 o 
   3  12  14      229.78      212.83     11.74 o 
   4  12  14       91.07       83.95     10.56 o 
   5  12  14       25.37       32.13      8.81 o 
   6  12  14        1.28       -2.47      7.99 o 
   7  12  14       19.78        9.32      9.64 o 
   8  12  14       77.38       65.92     13.71 o 
   9  12  14        7.40       -9.78     10.17 o 
  10  12  14        3.83       -6.59     11.08 o 
  11  12  14       21.12       27.78     14.97 o 
  12  12  14        6.27        6.07     14.62 o 
  13  12  14        6.18       -8.31     15.47 o 
  14  12  14       13.64       18.47     21.00 o 
   1  13  14        0.71       -4.04      7.17 o 
   2  13  14        0.00       -6.87      6.87 o 
   3  13  14       77.20       90.27      9.73 o 
   4  13  14       39.01       48.49      9.80 o 
   5  13  14        2.54       -8.20      8.20 o 
   6  13  14        3.87       -9.03      9.03 o 
   7  13  14       40.47       39.46     12.03 o 
   8  13  14        9.30        8.15     10.55 o 
   9  13  14        0.82        4.41     11.08 o 
  10  13  14        3.28        0.15     14.17 o 
  11  13  14        1.90       -5.85     15.83 o 
  12  13  14       52.39       56.47     26.73 o 
  13  13  14        0.21       23.38     24.94 o 
   0  14  14      319.98      240.95     25.87 o 
   1  14  14        0.15       -1.02      8.22 o 
   2  14  14      334.69      357.48     15.36 o 
   3  14  14       18.49       19.88      8.69 o 
   4  14  14       34.91       24.57      9.99 o 
   5  14  14        1.55       -5.18      8.83 o 
   6  14  14        6.08       -1.11     10.25 o 
   7  14  14       11.90        1.92     10.62 o 
   8  14  14       90.26       65.89     14.61 o 
   9  14  14       20.11      -11.77     14.15 o 
  10  14  14        7.40      -10.15     16.20 o 
  11  14  14       24.03        5.51     20.61 o 
  12  14  14       10.70       59.22     28.05 o 
   1  15  14       10.83        5.99      9.46 o 
   2  15  14       83.14       81.62     11.02 o 
   3  15  14        0.02       -3.90      9.15 o 
   4  15  14        0.05       -5.33      9.34 o 
   5  15  14        1.34       -8.96      8.96 o 
   6  15  14       10.50        8.04     11.34 o 
   7  15  14        7.53       -8.10     10.72 o 
   8  15  14        1.45      -13.20     13.20 o 
   9  15  14        0.84        9.46     14.59 o 
  10  15  14       29.65       17.29     24.94 o 
  11  15  14       65.71       42.08     26.49 o 
   0  16  14       82.07       84.92     18.09 o 
   1  16  14       70.88       76.85     12.51 o 
   2  16  14        0.10       -8.61      9.82 o 
   3  16  14       43.28       43.98     11.65 o 
   4  16  14       13.48        5.67     10.38 o 
   5  16  14       11.08        1.25     10.45 o 
   6  16  14        1.71       -3.56     11.31 o 
   7  16  14        8.29       18.73     14.52 o 
   8  16  14      101.13       85.73     21.13 o 
   9  16  14        5.99      -18.70     18.70 o 
   1  17  14       35.98       14.62     11.42 o 
   2  17  14       18.84       15.80     11.07 o 
   3  17  14        0.62      -11.42     11.42 o 
   4  17  14        1.08      -10.80     10.80 o 
   5  17  14        7.32       11.52     14.23 o 
   6  17  14        2.80       10.36     16.63 o 
   7  17  14       17.57      -18.70     18.70 o 
   0  18  14       36.52       -2.76     16.98 o 
   1  18  14        0.05       -3.79     11.69 o 
   2  18  14       17.80       12.32     14.57 o 
   3  18  14       11.47       11.64     16.39 o 
   4  18  14       45.97       24.75     23.52 o 
   5  18  14        1.58        7.79     28.05 o 
   1   1  15       49.77       46.12      4.67 o 
   2   1  15       13.97       16.42      4.21 o 
   3   1  15       25.36       15.49      4.21 o 
   4   1  15      281.22      268.53      9.44 o 
   5   1  15       24.18       21.97      5.67 o 
   6   1  15      993.92      965.32     22.91 o 
   7   1  15      281.58      297.70     12.10 o 
   8   1  15      528.33      521.60     16.41 o 
   9   1  15       68.46       68.49      8.84 o 
  10   1  15      291.70      248.54     12.77 o 
  11   1  15       60.21       47.84      8.64 o 
  12   1  15       12.31       -9.06      9.06 o 
  13   1  15       94.90      101.63     10.25 o 
  14   1  15        0.02        3.19     10.02 o 
  15   1  15        9.44        1.15     11.13 o 
  16   1  15      182.40      261.76     19.99 o 
  17   1  15      102.64      103.92     16.79 o 
  18   1  15       33.05       44.29     19.74 o 
   0   2  15      539.85      611.78     15.56 o 
   1   2  15        1.78        5.39      3.68 o 
   2   2  15      254.76      231.16      9.18 o 
   3   2  15      167.25      157.07      8.04 o 
   4   2  15      945.59      900.83     17.70 o 
   5   2  15      311.03      285.75     10.33 o 
   6   2  15       55.88       36.68      6.76 o 
   7   2  15       58.67       51.46      7.74 o 
   8   2  15      531.95      487.24     17.30 o 
   9   2  15        0.38       -7.55      9.50 o 
  10   2  15      194.10      192.89     11.64 o 
  11   2  15      214.02      183.15     11.60 o 
  12   2  15       47.23       14.27      7.96 o 
  13   2  15        2.68        1.60      9.81 o 
  14   2  15        3.63       11.12     11.57 o 
  15   2  15       14.45        3.07     11.70 o 
  16   2  15       20.19       15.45     13.00 o 
  17   2  15        3.95       27.77     12.79 o 
  18   2  15        1.16        1.56     18.73 o 
   1   3  15        1.02       -3.68      3.68 o 
   2   3  15      240.65      229.83      8.22 o 
   3   3  15      107.76      128.92      6.56 o 
   4   3  15     1845.57     1750.30     27.51 o 
   5   3  15     1218.31     1211.37     22.07 o 
   6   3  15      453.18      485.00     15.75 o 
   7   3  15      136.89      126.55      9.07 o 
   8   3  15       34.32       31.72      7.25 o 
   9   3  15       98.60      102.36      9.61 o 
  10   3  15      171.12      168.27     11.02 o 
  11   3  15       78.46       98.62     10.13 o 
  12   3  15       16.35       15.43      8.90 o 
  13   3  15        6.62       11.57      9.16 o 
  14   3  15        2.67       -0.14     10.68 o 
  15   3  15       61.63       83.75     20.61 o 
  16   3  15       12.29       -2.55     17.67 o 
  17   3  15       32.10       35.04     16.93 o 
   0   4  15      256.90      265.89     12.72 o 
   1   4  15      109.92      114.63      6.83 o 
   2   4  15      247.98      228.64      8.54 o 
   3   4  15      457.34      433.19     11.41 o 
   4   4  15       33.14       35.82      6.62 o 
   5   4  15        1.46        0.70      5.64 o 
   6   4  15      464.79      428.44     14.09 o 
   7   4  15      194.28      191.53     10.41 o 
   8   4  15        2.09       -3.17      5.86 o 
   9   4  15      175.54      199.63     11.46 o 
  10   4  15      224.76      253.62     15.34 o 
  11   4  15      267.46      271.95     14.34 o 
  12   4  15       22.64        1.83      7.93 o 
  13   4  15        6.63       -0.44      8.73 o 
  14   4  15        3.79      -10.35     10.35 o 
  15   4  15       45.28       43.76     13.41 o 
  16   4  15        3.96       16.90     12.29 o 
  17   4  15        0.53       13.71     18.44 o 
   1   5  15      238.91      261.32      9.06 o 
   2   5  15       48.70       46.04      6.48 o 
   3   5  15       17.06       22.52      5.86 o 
   4   5  15      367.02      373.10     13.01 o 
   5   5  15     1189.37     1159.76     46.46 o 
   6   5  15      636.68      706.97     18.65 o 
   7   5  15      335.45      314.25     14.40 o 
   8   5  15       51.66       50.19      9.13 o 
   9   5  15        1.98        1.18      7.57 o 
  10   5  15        8.31        2.19      7.89 o 
  11   5  15        1.25       -2.99      7.68 o 
  12   5  15       23.49       27.66      8.76 o 
  13   5  15        7.59        2.95     10.97 o 
  14   5  15        5.46        2.36     11.75 o 
  15   5  15       10.42        2.10     11.46 o 
  16   5  15       75.73       75.03     14.75 o 
  17   5  15        3.64      -19.37     19.37 o 
   0   6  15      523.86      489.44     17.41 o 
   1   6  15        2.81       -2.57      4.58 o 
   2   6  15        5.64        3.57      5.65 o 
   3   6  15      523.47      514.89     17.49 o 
   4   6  15      220.70      249.77     11.07 o 
   5   6  15       60.92       55.15      9.27 o 
   6   6  15      202.34      185.66     13.92 o 
   7   6  15        0.88        3.24      7.21 o 
   8   6  15       19.54        7.93      7.49 o 
   9   6  15        2.59        4.08      7.15 o 
  10   6  15       69.48       82.36     10.36 o 
  11   6  15       17.25        5.01      8.00 o 
  12   6  15       24.47       28.89      9.47 o 
  13   6  15       30.94       47.05     14.99 o 
  14   6  15       45.10       53.70     14.48 o 
  15   6  15      124.21      113.48     18.32 o 
  16   6  15       12.23        6.29     14.45 o 
  17   6  15        9.89       26.49     24.94 o 
   1   7  15       20.71       24.89      6.23 o 
   2   7  15      499.03      541.81     15.41 o 
   3   7  15      213.18      205.97     10.48 o 
   4   7  15     1257.89     1327.77     26.58 o 
   5   7  15      195.69      177.39     13.28 o 
   6   7  15      118.96      128.69     12.26 o 
   7   7  15      184.49      183.85     13.88 o 
   8   7  15       61.87       57.99     10.49 o 
   9   7  15       44.44       24.82      9.45 o 
  10   7  15       67.07       45.59     11.22 o 
  11   7  15       68.09       65.12     10.80 o 
  12   7  15       32.62       11.48     12.11 o 
  13   7  15       12.67       -2.99     11.80 o 
  14   7  15        6.21      -10.85     13.43 o 
  15   7  15       35.63       15.23     15.11 o 
  16   7  15       28.20       13.59     18.22 o 
   0   8  15      173.71      165.57     13.13 o 
   1   8  15        0.24       -4.12      6.61 o 
   2   8  15      118.31      111.37      8.50 o 
   3   8  15      181.59      210.83     10.66 o 
   4   8  15       25.16       21.08      7.63 o 
   5   8  15       93.46      106.63     11.96 o 
   6   8  15        0.00       -6.80      8.83 o 
   7   8  15      167.28      183.95     14.06 o 
   8   8  15        0.02       -6.07      8.75 o 
   9   8  15        1.90       -8.21      8.21 o 
  10   8  15       29.21       19.46     10.34 o 
  11   8  15        0.76       -8.37     11.15 o 
  12   8  15       10.61        5.47     16.60 o 
  13   8  15        8.65       -0.29     11.98 o 
  14   8  15       17.64       21.91     17.91 o 
  15   8  15        9.83       15.98     14.86 o 
  16   8  15        6.44      -20.26     20.26 o 
   1   9  15      398.83      393.35     13.67 o 
   2   9  15       72.55       54.55      9.04 o 
   3   9  15      182.61      173.12     10.71 o 
   4   9  15      267.56      330.90     15.29 o 
   5   9  15      815.18      860.31     26.00 o 
   6   9  15      534.51      547.27     25.75 o 
   7   9  15      254.31      270.24     16.33 o 
   8   9  15       32.65       18.53      8.96 o 
   9   9  15        7.00        7.32      8.37 o 
  10   9  15        0.47      -11.49     13.13 o 
  11   9  15        3.54      -10.74     10.74 o 
  12   9  15        5.01       -2.47     12.72 o 
  13   9  15        0.75       -1.31     13.48 o 
  14   9  15        0.26       14.08     14.49 o 
  15   9  15        0.25       -5.43     35.84 o 
   0  10  15      225.60      246.70     15.74 o 
   1  10  15      128.79      129.70      9.72 o 
   2  10  15      286.01      275.81     12.37 o 
   3  10  15       32.23       39.09      8.38 o 
   4  10  15        3.03       20.53      7.72 o 
   5  10  15        0.03       -0.45      9.09 o 
   6  10  15        9.08        3.97      9.03 o 
   7  10  15       30.31       39.91      9.37 o 
   8  10  15        0.04        0.12      8.08 o 
   9  10  15        6.17       -9.02      9.02 o 
  10  10  15       44.21       59.94     12.96 o 
  11  10  15       17.33       19.28     13.37 o 
  12  10  15        2.70       -5.65     25.03 o 
  13  10  15       36.06       51.95     20.92 o 
  14  10  15        7.56       22.97     19.58 o 
  15  10  15        3.99       11.47     20.47 o 
   1  11  15       45.92       44.41      8.20 o 
   2  11  15       37.87       39.66      8.19 o 
   3  11  15      309.34      322.80     15.48 o 
   4  11  15       37.52       10.90      8.11 o 
   5  11  15        6.80       -8.06      8.06 o 
   6  11  15        0.24       -2.52      8.80 o 
   7  11  15        3.53       -0.48      8.96 o 
   8  11  15       30.11       24.87     11.67 o 
   9  11  15       57.57       34.71     14.25 o 
  10  11  15       42.80       38.62     12.20 o 
  11  11  15        0.39      -12.74     12.74 o 
  12  11  15       15.88       12.60     21.59 o 
  13  11  15        0.30      -21.85     21.85 o 
  14  11  15       27.43       55.47     22.83 o 
   0  12  15       60.79       69.98     13.82 o 
   1  12  15      437.57      437.47     15.67 o 
   2  12  15        9.38       11.42      7.58 o 
   3  12  15        0.49       -4.39      7.37 o 
   4  12  15       10.70        9.90      8.44 o 
   5  12  15        0.07       -1.66      8.77 o 
   6  12  15       10.68        0.25      9.76 o 
   7  12  15        0.06       -1.55     10.44 o 
   8  12  15        4.14       -1.99     10.87 o 
   9  12  15        0.42       -4.25     10.94 o 
  10  12  15        4.35      -12.30     12.30 o 
  11  12  15        1.62        4.92     18.31 o 
  12  12  15        9.63      -24.29     29.60 o 
  13  12  15        1.72        3.77     24.16 o 
   1  13  15      352.86      370.82     20.25 o 
   2  13  15       78.57       92.82      9.96 o 
   3  13  15      197.30      199.92     15.88 o 
   4  13  15       35.11       27.12     11.38 o 
   5  13  15        4.73       -6.77     10.81 o 
   6  13  15       71.96       58.71     12.76 o 
   7  13  15       12.81        2.37     11.05 o 
   8  13  15        4.24        4.04     12.10 o 
   9  13  15       20.07       28.96     14.03 o 
  10  13  15        1.56      -13.14     13.14 o 
  11  13  15        0.22      -17.13     17.13 o 
  12  13  15        1.58       51.43     26.49 o 
   0  14  15       44.47       34.03     14.17 o 
   1  14  15        8.63       12.04      8.71 o 
   2  14  15        3.64        3.97      8.58 o 
   3  14  15        8.51        0.49      9.44 o 
   4  14  15       10.82       -1.91      9.23 o 
   5  14  15        3.68        7.65     10.63 o 
   6  14  15        5.71        6.91     11.07 o 
   7  14  15        0.27        0.82     12.55 o 
   8  14  15        0.25      -11.18     12.69 o 
   9  14  15        3.10      -12.74     12.74 o 
  10  14  15       82.45       76.41     17.58 o 
  11  14  15        1.14        9.35     23.38 o 
   1  15  15        0.04       -5.15      9.62 o 
   2  15  15      180.86      205.55     18.10 o 
   3  15  15        1.78       -8.96      8.96 o 
   4  15  15       13.57        3.78     10.06 o 
   5  15  15       30.28       -7.69     11.46 o 
   6  15  15       23.78       33.05     14.21 o 
   7  15  15        0.10      -14.93     14.93 o 
   8  15  15       53.45       39.25     21.32 o 
   9  15  15        5.65       11.92     48.31 o 
  10  15  15      167.07      246.24     38.96 o 
   0  16  15        8.36      -13.87     13.87 o 
   1  16  15       76.96       84.49     13.24 o 
   2  16  15        1.59       -0.24     11.10 o 
   3  16  15        6.92        3.06     11.64 o 
   4  16  15        6.95       -9.34     10.57 o 
   5  16  15        1.97      -10.80     10.80 o 
   6  16  15        0.01      -11.21     11.21 o 
   7  16  15        0.37      -23.84     23.84 o 
   8  16  15        1.83       10.91     23.38 o 
   1  17  15        2.07       -9.26     10.47 o 
   2  17  15      147.43      215.66     19.09 o 
   3  17  15        1.95      -10.39     11.88 o 
   4  17  15       42.65       43.40     16.07 o 
   5  17  15        1.08      -24.23     24.23 o 
   6  17  15        1.36       12.47     24.94 o 
   0  18  15       50.24       43.86     18.85 o 
   1  18  15        0.25      -12.47     12.47 o 
   2  18  15       66.24       69.73     23.24 o 
   0   0  16     3925.67     3881.18     88.08 o 
   1   0  16     6624.58     6681.04     89.49 o 
   2   0  16       27.08       10.50      7.03 o 
   3   0  16      312.16      289.18     21.37 o 
   4   0  16     2067.97     2012.24     39.84 o 
   5   0  16      490.94      500.66     20.29 o 
   6   0  16      798.69      688.15     23.98 o 
   7   0  16       20.74       21.76     10.33 o 
   8   0  16      109.69       53.75     12.50 o 
   9   0  16        8.21      -11.25     11.25 o 
  10   0  16        9.58        2.90     10.51 o 
  11   0  16       43.17        8.54     11.06 o 
  12   0  16        3.53        8.48     11.09 o 
  13   0  16       15.36       -0.49     14.44 o 
  14   0  16        0.51       -3.34     14.73 o 
  15   0  16        0.13      -14.27     14.27 o 
  16   0  16        0.06       19.81     19.58 o 
  17   0  16       41.80       95.07     29.61 o 
   1   1  16      173.33      169.06      7.63 o 
   2   1  16      450.07      441.56     12.23 o 
   3   1  16        8.84        3.48      4.40 o 
   4   1  16      113.80       92.63      7.36 o 
   5   1  16      123.98      110.51      8.17 o 
   6   1  16      458.03      466.08     14.64 o 
   7   1  16        3.65       -6.09      6.09 o 
   8   1  16      291.20      251.36     15.02 o 
   9   1  16       90.56       89.43     10.97 o 
  10   1  16      219.22      224.84     12.61 o 
  11   1  16        1.24       -6.98      6.98 o 
  12   1  16       20.36        9.64      7.99 o 
  13   1  16       23.27       23.62     10.33 o 
  14   1  16        5.03       12.97     11.58 o 
  15   1  16       20.20       17.54     12.50 o 
  16   1  16        2.20       -5.60     15.21 o 
  17   1  16        0.09       -0.82     15.96 o 
   0   2  16      271.13      300.79     13.03 o 
   1   2  16      436.27      433.35     13.02 o 
   2   2  16     1350.11     1390.98     20.44 o 
   3   2  16       61.07       45.38      6.25 o 
   4   2  16      225.51      165.67      9.36 o 
   5   2  16      437.89      447.99     16.62 o 
   6   2  16      335.65      283.62     11.99 o 
   7   2  16      946.36      910.57     20.45 o 
   8   2  16      487.51      444.15     15.69 o 
   9   2  16        1.13       -7.00      7.44 o 
  10   2  16       30.03        6.19      8.98 o 
  11   2  16       13.14        6.83      7.61 o 
  12   2  16        0.30       -4.54      7.50 o 
  13   2  16       31.04       20.79     11.28 o 
  14   2  16        6.39       -2.25     14.87 o 
  15   2  16       28.28       24.28     13.37 o 
  16   2  16       41.65       44.56     14.87 o 
  17   2  16        0.42      -15.30     15.30 o 
   1   3  16     1140.37     1151.70     18.46 o 
   2   3  16     2342.84     2356.19     29.04 o 
   3   3  16      248.91      252.36     12.49 o 
   4   3  16       87.86       73.49      7.33 o 
   5   3  16      220.06      178.37     10.06 o 
   6   3  16        9.01       11.98      6.70 o 
   7   3  16      198.35      174.78     10.67 o 
   8   3  16      483.40      488.19     15.70 o 
   9   3  16      219.44      229.82     12.65 o 
  10   3  16      367.40      354.04     14.84 o 
  11   3  16        0.02       -7.50      7.50 o 
  12   3  16      104.93      102.89     11.96 o 
  13   3  16       19.41       13.83     11.01 o 
  14   3  16       42.16       42.61     25.82 o 
  15   3  16        3.38      -12.04     12.43 o 
  16   3  16       30.60       42.72     14.77 o 
  17   3  16       33.41       30.29     18.77 o 
   0   4  16     3346.44     3403.16     56.69 o 
   1   4  16      236.80      234.59      9.78 o 
   2   4  16      707.61      731.92     17.04 o 
   3   4  16       66.28       60.44      6.84 o 
   4   4  16      898.20      987.37     21.25 o 
   5   4  16       95.95      105.15      9.71 o 
   6   4  16       25.52       32.78      7.33 o 
   7   4  16     1016.17     1045.73     22.25 o 
   8   4  16        3.55        1.37      7.28 o 
   9   4  16        0.01        1.70      7.43 o 
  10   4  16        4.73       -1.35      7.57 o 
  11   4  16        3.39       10.48      8.17 o 
  12   4  16        0.29       -3.23      9.61 o 
  13   4  16       38.64       38.77     12.36 o 
  14   4  16        0.98        2.59     11.05 o 
  15   4  16       57.24       47.60     14.47 o 
  16   4  16       90.10       88.23     15.74 o 
  17   4  16       66.03       99.02     20.77 o 
   1   5  16      407.33      435.03     12.63 o 
   2   5  16      740.13      734.82     16.84 o 
   3   5  16       10.16        6.89      6.58 o 
   4   5  16     3044.87     3167.38     45.80 o 
   5   5  16       58.31       46.06      8.02 o 
   6   5  16       55.46       78.10      9.24 o 
   7   5  16      305.26      277.78     14.69 o 
   8   5  16       53.39       68.55      9.17 o 
   9   5  16      104.11       77.07     13.33 o 
  10   5  16       14.43        7.93      8.54 o 
  11   5  16       16.86       16.21     10.14 o 
  12   5  16       48.64       40.94     12.11 o 
  13   5  16       73.64       65.60     13.75 o 
  14   5  16       10.96       22.38     12.91 o 
  15   5  16       22.70       35.01     14.17 o 
  16   5  16        3.64      -22.21     33.52 o 
   0   6  16     1414.03     1453.51     39.61 o 
   1   6  16      242.40      229.44     11.09 o 
   2   6  16      748.02      767.43     24.33 o 
   3   6  16      375.20      375.06     14.59 o 
   4   6  16      576.91      567.45     20.46 o 
   5   6  16       82.86       92.50     10.22 o 
   6   6  16       68.30       37.24      8.73 o 
   7   6  16       77.97       70.11     10.05 o 
   8   6  16      107.53       90.21      9.96 o 
   9   6  16        0.10        4.91      7.51 o 
  10   6  16       12.93       17.02      8.67 o 
  11   6  16        4.34        0.37      9.48 o 
  12   6  16        1.70        3.27     11.17 o 
  13   6  16        7.56      -12.71     24.29 o 
  14   6  16        9.74       -8.86     12.98 o 
  15   6  16        1.04       22.76     19.07 o 
  16   6  16       57.62       33.62     23.83 o 
   1   7  16       98.42      102.09      8.40 o 
   2   7  16      276.59      281.08     13.04 o 
   3   7  16      262.29      289.81     13.41 o 
   4   7  16      912.35      947.46     25.28 o 
   5   7  16      134.47      108.45     11.93 o 
   6   7  16      181.93      159.62     20.08 o 
   7   7  16        0.97       -8.27      8.27 o 
   8   7  16        1.71       -8.29      8.29 o 
   9   7  16        0.47       -7.43      8.63 o 
  10   7  16       26.04        7.09      9.75 o 
  11   7  16       92.44      103.96     19.34 o 
  12   7  16        0.11       10.31     15.69 o 
  13   7  16      160.10      162.05     21.67 o 
  14   7  16       50.25       69.68     16.11 o 
  15   7  16        1.25      -13.16     27.39 o 
  16   7  16       49.54       56.10     28.05 o 
   0   8  16       48.07       28.89     11.70 o 
   1   8  16       63.45       51.56      7.66 o 
   2   8  16      149.63      125.93     11.71 o 
   3   8  16       16.40       20.15      7.85 o 
   4   8  16       10.95        7.45     10.11 o 
   5   8  16       71.07       75.34     11.06 o 
   6   8  16       48.49       23.47     10.09 o 
   7   8  16      220.92      216.50     15.11 o 
   8   8  16       10.57       13.82      9.64 o 
   9   8  16       28.15       19.82      9.64 o 
  10   8  16        0.25        6.54     11.26 o 
  11   8  16       10.25       18.58     17.16 o 
  12   8  16        3.78       -2.41     12.50 o 
  13   8  16       41.79       16.76     14.11 o 
  14   8  16        0.49       -1.66     14.11 o 
  15   8  16        1.94        5.94     35.07 o 
   1   9  16      276.48      272.20     16.82 o 
   2   9  16      130.86      121.34     12.52 o 
   3   9  16       29.63       28.64      8.02 o 
   4   9  16      213.13      223.76     15.23 o 
   5   9  16        8.95       -3.54      8.80 o 
   6   9  16        4.14        4.26      8.73 o 
   7   9  16       31.27       43.62     11.06 o 
   8   9  16        9.60       16.16      9.41 o 
   9   9  16       12.39        1.43     10.28 o 
  10   9  16       12.18       12.99     11.54 o 
  11   9  16       10.90       24.46     13.72 o 
  12   9  16        0.77       -6.99     13.80 o 
  13   9  16        1.85      -13.20     13.20 o 
  14   9  16       49.33       39.73     34.35 o 
  15   9  16       10.21       15.58     24.94 o 
   0  10  16       32.71       36.35     12.04 o 
   1  10  16       65.81       55.38      8.40 o 
   2  10  16        0.51       -7.06      7.06 o 
   3  10  16       23.90       19.83      7.90 o 
   4  10  16      165.84      170.14     17.23 o 
   5  10  16        5.91        0.76      9.43 o 
   6  10  16       32.93       19.31     10.42 o 
   7  10  16        9.88        6.21      9.63 o 
   8  10  16        9.58        8.62      9.87 o 
   9  10  16       16.08       14.24     10.02 o 
  10  10  16      115.02      125.72     21.84 o 
  11  10  16       11.75        5.94     13.98 o 
  12  10  16        1.24      -14.14     14.14 o 
  13  10  16       73.66       84.57     19.09 o 
  14  10  16       16.70       40.79     21.62 o 
   1  11  16       56.52       45.64      9.17 o 
   2  11  16      361.53      411.01     20.06 o 
   3  11  16        3.60       -0.91      8.63 o 
   4  11  16       94.52       90.67     12.55 o 
   5  11  16        4.28       -3.26      9.66 o 
   6  11  16       35.90       20.53     14.15 o 
   7  11  16       62.22       64.70     13.33 o 
   8  11  16       11.78      -10.50     10.50 o 
   9  11  16       19.47       19.62     13.47 o 
  10  11  16        4.32      -12.21     12.21 o 
  11  11  16       16.19       -2.11     17.93 o 
  12  11  16       14.55       23.94     20.53 o 
  13  11  16       18.45       24.30     19.83 o 
   0  12  16       20.27       16.66     14.85 o 
   1  12  16       99.40      129.53     11.87 o 
   2  12  16       75.59      113.39     11.44 o 
   3  12  16       83.74       77.93     10.95 o 
   4  12  16      137.29      110.47     13.14 o 
   5  12  16       10.21        6.66     10.05 o 
   6  12  16        3.55       -0.83     11.99 o 
   7  12  16       25.17        5.73     12.78 o 
   8  12  16       18.11       18.62     12.00 o 
   9  12  16        1.47      -16.42     16.42 o 
  10  12  16       76.59      118.51     18.69 o 
  11  12  16        0.34       -6.64     19.20 o 
  12  12  16        2.25        6.23     23.38 o 
   1  13  16        4.77        7.09      8.93 o 
   2  13  16      352.82      377.51     21.38 o 
   3  13  16        2.64       -8.11      8.76 o 
   4  13  16        0.17       -9.76      9.76 o 
   5  13  16        0.34        5.89     10.58 o 
   6  13  16        0.03       -3.95     10.48 o 
   7  13  16       20.90       20.56     13.81 o 
   8  13  16       17.59       11.54     20.47 o 
   9  13  16       13.85       16.44     14.33 o 
  10  13  16        0.19      -13.63     16.65 o 
  11  13  16        9.00       10.91     24.94 o 
   0  14  16       54.86       36.85     14.41 o 
   1  14  16        0.49       -4.55      8.94 o 
   2  14  16       26.87       41.36     11.56 o 
   3  14  16       16.87        9.15     10.03 o 
   4  14  16        0.01      -10.19     10.19 o 
   5  14  16        8.96       -1.43     11.15 o 
   6  14  16       11.19       -0.56     11.64 o 
   7  14  16       18.12       16.72     13.58 o 
   8  14  16        0.28      -13.73     13.73 o 
   9  14  16        1.99       -4.29     13.86 o 
  10  14  16       28.13       46.93     19.47 o 
   1  15  16       31.09       35.30     12.65 o 
   2  15  16        3.36       -3.39     11.23 o 
   3  15  16       35.42       29.25     15.70 o 
   4  15  16        5.32       -6.00     11.62 o 
   5  15  16        5.25       10.07     12.28 o 
   6  15  16        8.85        6.10     13.44 o 
   7  15  16        0.40      -12.50     12.50 o 
   8  15  16        6.49       27.07     19.07 o 
   9  15  16        0.00        0.00     17.96 o 
   0  16  16       70.32       35.27     19.60 o 
   1  16  16       83.17      100.83     15.59 o 
   2  16  16        1.48        2.07     11.93 o 
   3  16  16       16.18       10.48     12.50 o 
   4  16  16       25.13       24.88     14.52 o 
   5  16  16       12.87       -8.51     12.27 o 
   6  16  16        6.85        7.89     14.94 o 
   7  16  16       10.03      -11.01     19.48 o 
   1  17  16       28.09       15.60     13.28 o 
   2  17  16        0.37      -11.82     11.82 o 
   3  17  16       16.02        0.52     14.77 o 
   4  17  16        0.23       18.70     18.85 o 
   1   1  17     2060.99     2113.74     28.84 o 
   2   1  17     1453.50     1465.01     23.08 o 
   3   1  17      630.63      669.19     15.86 o 
   4   1  17       67.97       49.12      9.77 o 
   5   1  17      174.34      182.48      9.93 o 
   6   1  17       24.53       28.29      7.35 o 
   7   1  17      653.61      672.12     22.79 o 
   8   1  17     1382.84     1281.16     27.18 o 
   9   1  17        2.84       -7.32      7.41 o 
  10   1  17        0.00       -7.17      7.17 o 
  11   1  17       51.46       52.56      9.30 o 
  12   1  17        3.08       10.27      9.61 o 
  13   1  17       15.47       20.95     11.17 o 
  14   1  17       46.63       38.55     13.05 o 
  15   1  17        0.01        7.03     12.83 o 
  16   1  17      172.54      197.09     22.81 o 
   0   2  17     2795.71     2757.76     56.22 o 
   1   2  17     2289.84     2288.51     29.13 o 
   2   2  17      147.87      147.61      8.52 o 
   3   2  17      713.03      656.94     16.51 o 
   4   2  17        5.31       -5.48      5.48 o 
   5   2  17       75.69       62.60      7.64 o 
   6   2  17      133.71      113.08      9.50 o 
   7   2  17       53.32       80.52      8.83 o 
   8   2  17     1115.37     1174.16     26.43 o 
   9   2  17        8.00       11.61      8.02 o 
  10   2  17       24.63       39.97      9.11 o 
  11   2  17        2.01       -7.43      7.43 o 
  12   2  17       23.83       11.88     11.75 o 
  13   2  17      103.19       83.01     13.93 o 
  14   2  17        0.06      -11.52     11.52 o 
  15   2  17       44.37       55.63     19.90 o 
  16   2  17       90.80       75.43     19.81 o 
   1   3  17      277.50      290.67     10.43 o 
   2   3  17      284.92      258.56     10.43 o 
   3   3  17       48.27       54.65      7.27 o 
   4   3  17       16.10       -1.84      5.60 o 
   5   3  17     1366.46     1339.10     27.42 o 
   6   3  17      397.22      354.19     13.57 o 
   7   3  17       26.42       25.93      7.66 o 
   8   3  17       91.27       70.08      9.01 o 
   9   3  17       27.90       26.33      8.44 o 
  10   3  17        9.75        7.99      9.17 o 
  11   3  17        8.66       28.36     10.25 o 
  12   3  17        0.72       -5.56     10.42 o 
  13   3  17        2.38      -13.03     14.01 o 
  14   3  17       51.11       55.91     14.23 o 
  15   3  17       15.01       22.20     13.23 o 
  16   3  17        6.49      -20.86     20.86 o 
   0   4  17     1636.35     1618.64     34.51 o 
   1   4  17      298.44      259.39      9.60 o 
   2   4  17      168.44      177.04      9.23 o 
   3   4  17      207.69      188.63     10.09 o 
   4   4  17       45.51       32.36      8.05 o 
   5   4  17      269.69      237.43     11.59 o 
   6   4  17      306.21      255.28     13.27 o 
   7   4  17       21.02        2.03      6.88 o 
   8   4  17      102.91      108.36     10.53 o 
   9   4  17       23.75       19.81      8.72 o 
  10   4  17       93.30       99.28     11.27 o 
  11   4  17       38.85       35.35     11.79 o 
  12   4  17       35.65       38.06     12.47 o 
  13   4  17       18.48       14.78     12.58 o 
  14   4  17        2.63      -12.48     21.66 o 
  15   4  17        1.84       11.11     13.09 o 
  16   4  17       98.04       86.76     20.26 o 
   1   5  17      131.85      146.81      9.21 o 
   2   5  17        0.47       -2.23      5.32 o 
   3   5  17      165.62      130.37     10.28 o 
   4   5  17      187.93      179.53     13.43 o 
   5   5  17       66.86       46.90      9.73 o 
   6   5  17       43.64       14.30      6.71 o 
   7   5  17       15.60       18.66      7.98 o 
   8   5  17      182.41      173.22     16.64 o 
   9   5  17       14.72        9.52      8.00 o 
  10   5  17        0.04       -6.57      8.15 o 
  11   5  17       29.01       25.96     12.24 o 
  12   5  17        8.69        9.29     11.65 o 
  13   5  17       11.29       -6.91     10.74 o 
  14   5  17       51.38       46.12     14.52 o 
  15   5  17        0.08      -13.67     13.84 o 
  16   5  17        5.55      -15.62     15.62 o 
   0   6  17     2739.94     2795.52     61.64 o 
   1   6  17      209.72      207.46     10.99 o 
   2   6  17      929.79      908.64     24.74 o 
   3   6  17       20.81       16.49      8.33 o 
   4   6  17        1.49       -2.87      7.96 o 
   5   6  17       46.08       29.57      9.78 o 
   6   6  17       20.63       -5.12      8.60 o 
   7   6  17      129.64      124.65     11.01 o 
   8   6  17       51.14       50.72      9.31 o 
   9   6  17       24.18       28.04      8.89 o 
  10   6  17       34.17       20.51     10.20 o 
  11   6  17        9.04       -6.83     10.35 o 
  12   6  17      201.28      241.50     20.11 o 
  13   6  17       12.97       17.39     17.25 o 
  14   6  17        3.81      -14.79     14.79 o 
  15   6  17       48.79       51.65     21.20 o 
   1   7  17       45.80       56.09      9.77 o 
   2   7  17       18.30       21.34      8.87 o 
   3   7  17      134.77      139.04     13.74 o 
   4   7  17        0.22        1.99      8.47 o 
   5   7  17      317.89      383.28     18.36 o 
   6   7  17       14.43       36.28     10.39 o 
   7   7  17      159.02      177.20     14.40 o 
   8   7  17      216.01      181.33     14.87 o 
   9   7  17       28.91       27.89     10.69 o 
  10   7  17        0.09        9.50     10.97 o 
  11   7  17        7.90       -9.86     15.75 o 
  12   7  17       18.82       42.74     15.74 o 
  13   7  17        0.78        0.07     13.44 o 
  14   7  17       74.16       84.79     17.10 o 
  15   7  17       14.26        9.35     26.49 o 
   0   8  17      421.40      417.43     25.90 o 
   1   8  17        3.91        7.42      8.88 o 
   2   8  17      204.40      202.62     14.50 o 
   3   8  17       60.17       53.87     10.15 o 
   4   8  17        2.52        5.28      9.22 o 
   5   8  17      115.16      111.43     13.14 o 
   6   8  17       27.04       22.36     10.38 o 
   7   8  17       18.31       26.03     10.28 o 
   8   8  17       23.76       30.52     11.60 o 
   9   8  17        0.17       -3.93     10.82 o 
  10   8  17        3.49       -8.30     13.30 o 
  11   8  17        0.74      -12.66     13.00 o 
  12   8  17       70.89       80.90     16.23 o 
  13   8  17        0.00       -8.80     12.99 o 
  14   8  17        0.74      -14.66     33.94 o 
   1   9  17        0.01        0.23      7.92 o 
   2   9  17       68.33       81.86     10.59 o 
   3   9  17       36.22       30.12     12.04 o 
   4   9  17      336.71      298.79     21.42 o 
   5   9  17       18.44        7.60      9.55 o 
   6   9  17       74.93       73.84     12.23 o 
   7   9  17       73.12       87.07     14.29 o 
   8   9  17       51.22       47.84     13.47 o 
   9   9  17       18.81       10.61     10.90 o 
  10   9  17       13.62       -5.74     10.58 o 
  11   9  17        5.37        3.57     14.78 o 
  12   9  17       18.30       19.21     14.46 o 
  13   9  17        6.03       14.78     14.48 o 
  14   9  17       79.90       62.14     28.83 o 
   0  10  17        0.67      -11.70     11.70 o 
   1  10  17       18.93       -5.06      8.66 o 
   2  10  17      235.73      279.37     15.22 o 
   3  10  17       79.34       97.71     13.50 o 
   4  10  17       21.06        6.03     10.77 o 
   5  10  17      150.10      121.97     13.79 o 
   6  10  17        0.55      -11.15     11.15 o 
   7  10  17       61.50       62.84     13.64 o 
   8  10  17        1.84      -10.90     10.90 o 
   9  10  17       36.29       31.11     12.63 o 
  10  10  17       11.66       -5.66     11.29 o 
  11  10  17        1.92       -4.67     14.59 o 
  12  10  17       15.78       22.23     20.69 o 
  13  10  17       36.94       20.87     21.00 o 
   1  11  17        2.52        1.50      8.42 o 
   2  11  17       54.42       58.21     10.71 o 
   3  11  17       14.84        3.53     16.41 o 
   4  11  17        2.39       -7.94     10.00 o 
   5  11  17       11.96        0.51     11.39 o 
   6  11  17       23.37       18.72     14.40 o 
   7  11  17        0.67      -10.67     11.22 o 
   8  11  17        7.32        8.00     12.22 o 
   9  11  17       18.61       11.55     20.92 o 
  10  11  17       37.48       22.52     15.23 o 
  11  11  17       43.65       31.35     20.16 o 
  12  11  17       33.92       46.75     28.05 o 
   0  12  17        0.49       -6.22     11.39 o 
   1  12  17       77.07       75.40     11.68 o 
   2  12  17       29.99        4.41     10.53 o 
   3  12  17       21.06       14.64     11.24 o 
   4  12  17       10.33        1.83     10.67 o 
   5  12  17        3.61       -6.21     11.96 o 
   6  12  17      131.42      168.04     19.21 o 
   7  12  17       14.97       26.99     14.01 o 
   8  12  17        1.84       -6.84     13.04 o 
   9  12  17       14.58        4.20     13.93 o 
  10  12  17       12.28       18.62     15.77 o 
  11  12  17       10.25       12.47     24.94 o 
   1  13  17       84.96      113.82     13.86 o 
   2  13  17       19.42       20.46     11.20 o 
   3  13  17       38.69       33.73     13.64 o 
   4  13  17        8.01      -10.14     10.14 o 
   5  13  17        5.99        3.50     16.65 o 
   6  13  17        4.41        2.56     13.04 o 
   7  13  17        0.49       -7.09     15.07 o 
   8  13  17        2.94       -7.89     22.49 o 
   9  13  17        0.01       -5.74     14.40 o 
  10  13  17        6.08        9.04     19.26 o 
   0  14  17      565.72      711.38     45.02 o 
   1  14  17       20.16       17.56     11.82 o 
   2  14  17       65.32       53.91     13.35 o 
   3  14  17        0.95       -8.32     12.43 o 
   4  14  17        3.00      -11.35     11.35 o 
   5  14  17        0.26       -8.62     11.26 o 
   6  14  17        4.21        0.82     13.63 o 
   7  14  17       25.07        1.55     14.53 o 
   8  14  17       20.33       24.13     17.29 o 
   9  14  17        0.90       -0.71     17.96 o 
   1  15  17       48.86       22.56     13.35 o 
   2  15  17        4.23       -0.64     11.90 o 
   3  15  17       53.47       59.30     16.71 o 
   4  15  17        6.62       -2.44     15.33 o 
   5  15  17        1.18        4.18     12.71 o 
   6  15  17        0.59       19.43     12.98 o 
   7  15  17        0.06       -2.75     16.05 o 
   0  16  17      146.18      134.14     28.08 o 
   1  16  17       58.78       58.21     14.72 o 
   2  16  17       32.55       28.31     13.28 o 
   3  16  17        4.70        1.10     14.18 o 
   4  16  17        6.00      -14.60     14.60 o 
   5  16  17        8.50        2.34     20.94 o 
   0   0  18      510.26      568.21     28.43 o 
   1   0  18      324.80      310.31     15.45 o 
   2   0  18       24.34       26.92     12.11 o 
   3   0  18     2446.38     2522.22     51.48 o 
   4   0  18      244.07      206.93     17.41 o 
   5   0  18      302.70      361.19     18.72 o 
   6   0  18      362.18      341.39     18.27 o 
   7   0  18        2.34        2.00     10.04 o 
   8   0  18      264.60      278.66     20.19 o 
   9   0  18      116.72      110.14     15.49 o 
  10   0  18        0.00        5.38     11.04 o 
  11   0  18       20.06        4.40     14.14 o 
  12   0  18       50.10       54.62     21.29 o 
  13   0  18        3.48        5.93     21.23 o 
  14   0  18        1.35       -0.67     17.44 o 
  15   0  18        2.02       16.78     19.82 o 
  16   0  18        3.58       -4.68     23.38 o 
   1   1  18       24.34       19.16      6.41 o 
   2   1  18       44.72       47.38      8.07 o 
   3   1  18        7.39       12.42      6.88 o 
   4   1  18        1.91       -5.73      5.78 o 
   5   1  18      317.51      329.09     14.29 o 
   6   1  18        2.74        1.84      6.65 o 
   7   1  18       22.97       19.06      7.56 o 
   8   1  18       34.61       64.56     10.69 o 
   9   1  18       43.57       50.73      9.49 o 
  10   1  18       54.00       40.08      9.30 o 
  11   1  18      107.63      110.73     13.47 o 
  12   1  18        7.58       -9.82     10.38 o 
  13   1  18        5.64       10.09     14.72 o 
  14   1  18       19.77       17.21     12.91 o 
  15   1  18       44.82       20.88     20.98 o 
  16   1  18        1.83       -8.85     17.05 o 
   0   2  18     1228.35     1387.75     31.70 o 
   1   2  18        0.04        6.09      5.96 o 
   2   2  18        8.28        3.63      6.44 o 
   3   2  18      130.27      133.60      9.68 o 
   4   2  18      166.35      171.88      9.99 o 
   5   2  18      112.21       97.24      8.43 o 
   6   2  18       40.55       38.70      8.04 o 
   7   2  18        8.23        7.30      6.85 o 
   8   2  18       23.85       18.73      7.90 o 
   9   2  18        4.52       -5.98      7.29 o 
  10   2  18        5.88       13.25      8.32 o 
  11   2  18        6.07       10.06     10.73 o 
  12   2  18       44.96       36.23     12.69 o 
  13   2  18        2.19       -0.63     11.32 o 
  14   2  18        6.22       -0.52     14.86 o 
  15   2  18        0.03      -13.62     27.82 o 
  16   2  18       21.43       18.97     17.31 o 
   1   3  18        2.06        3.04      5.95 o 
   2   3  18       63.49       57.53      7.80 o 
   3   3  18      498.49      555.58     23.12 o 
   4   3  18       51.33       49.62      7.94 o 
   5   3  18        2.19       -4.36      6.41 o 
   6   3  18      246.41      270.07     12.60 o 
   7   3  18       43.96       32.45      8.10 o 
   8   3  18      377.27      399.29     18.20 o 
   9   3  18      192.22      224.60     14.57 o 
  10   3  18       70.15       95.68     12.92 o 
  11   3  18      144.10      153.67     16.11 o 
  12   3  18       17.73       29.17     19.44 o 
  13   3  18       17.29       13.11     17.86 o 
  14   3  18      125.36      146.66     29.59 o 
  15   3  18       60.88       53.64     18.09 o 
   0   4  18       80.17       95.12     10.93 o 
   1   4  18      233.43      201.57     10.58 o 
   2   4  18        0.44        3.93      6.19 o 
   3   4  18      654.46      717.67     18.76 o 
   4   4  18      256.82      277.66     13.45 o 
   5   4  18       26.58       28.68      8.10 o 
   6   4  18       17.13       17.91      9.21 o 
   7   4  18        6.18       -2.18      7.65 o 
   8   4  18       24.93       35.31      9.10 o 
   9   4  18        5.99        6.01      8.99 o 
  10   4  18        9.55       -2.13      9.11 o 
  11   4  18       33.14       41.44     12.59 o 
  12   4  18        2.10      -10.62     10.62 o 
  13   4  18       26.16       24.38     13.27 o 
  14   4  18        0.13        7.54     16.08 o 
  15   4  18        4.76       -5.97     21.98 o 
   1   5  18       29.54        9.36      7.34 o 
   2   5  18      713.93      691.56     17.68 o 
   3   5  18       34.25       41.23      8.26 o 
   4   5  18      176.57      168.62     12.61 o 
   5   5  18      414.05      434.31     17.84 o 
   6   5  18      109.14      106.88     11.55 o 
   7   5  18      345.82      379.31     17.62 o 
   8   5  18      313.01      377.59     16.49 o 
   9   5  18       82.03       85.68     11.70 o 
  10   5  18       16.20       28.60     14.28 o 
  11   5  18        0.47      -10.96     10.96 o 
  12   5  18        4.40      -11.56     11.56 o 
  13   5  18        7.99       -5.84     17.03 o 
  14   5  18       27.40       28.00     13.89 o 
  15   5  18        0.07      -13.01     16.66 o 
   0   6  18      173.61      196.20     16.31 o 
   1   6  18       18.04       16.20      9.01 o 
   2   6  18       28.17       32.94      8.62 o 
   3   6  18      581.86      578.94     26.37 o 
   4   6  18      393.43      399.14     19.40 o 
   5   6  18        0.23       12.62      9.31 o 
   6   6  18        0.21       -2.77      8.44 o 
   7   6  18        8.82        0.98      8.71 o 
   8   6  18      156.30      141.59     14.07 o 
   9   6  18        2.18        9.35      8.97 o 
  10   6  18       19.66       14.08     14.33 o 
  11   6  18        0.00        2.06     11.41 o 
  12   6  18       29.61       42.33     13.93 o 
  13   6  18        7.91        8.71     15.04 o 
  14   6  18        0.03        0.14     24.94 o 
  15   6  18        1.29       20.26     26.49 o 
   1   7  18       90.50       74.44     12.88 o 
   2   7  18      406.87      376.67     20.57 o 
   3   7  18      326.21      342.43     17.95 o 
   4   7  18       35.30       24.83      9.71 o 
   5   7  18       12.24        0.64      9.04 o 
   6   7  18      213.20      226.86     15.91 o 
   7   7  18      220.21      227.17     16.00 o 
   8   7  18        3.02       -3.40      9.83 o 
   9   7  18       11.64        5.99     10.37 o 
  10   7  18       25.31       22.48     14.75 o 
  11   7  18        5.94        4.68     14.53 o 
  12   7  18        0.03       -9.16     14.40 o 
  13   7  18        0.00       -4.42     15.82 o 
  14   7  18        0.52       -2.00     24.16 o 
   0   8  18       82.10       58.26     15.77 o 
   1   8  18        4.73       -3.93     10.13 o 
   2   8  18        1.35      -11.63     11.63 o 
   3   8  18      258.55      254.49     18.00 o 
   4   8  18      160.34      180.05     18.01 o 
   5   8  18       13.74        2.96      9.44 o 
   6   8  18        0.08        9.82      9.72 o 
   7   8  18       25.27       35.21     12.06 o 
   8   8  18       30.33       47.51     12.77 o 
   9   8  18       38.92       31.38     12.72 o 
  10   8  18       21.13        1.62     13.38 o 
  11   8  18        6.09       15.11     14.86 o 
  12   8  18        2.86      -16.59     18.67 o 
  13   8  18       17.09        6.38     29.72 o 
  14   8  18       28.85       67.29     24.22 o 
   1   9  18        1.42       -5.09      9.82 o 
   2   9  18       42.24       31.91     13.65 o 
   3   9  18        3.50      -11.87     11.87 o 
   4   9  18       11.76       -6.46     10.17 o 
   5   9  18       47.75       48.14     11.53 o 
   6   9  18       13.65       14.08     11.41 o 
   7   9  18      182.19      215.19     18.33 o 
   8   9  18      115.81      121.84     16.17 o 
   9   9  18        0.03      -12.50     12.50 o 
  10   9  18       10.36       -4.73     14.19 o 
  11   9  18        0.75       -2.20     12.69 o 
  12   9  18        1.31        6.10     14.09 o 
  13   9  18       22.36       13.27     55.33 o 
   0  10  18      273.16      253.33     30.80 o 
   1  10  18       75.53       81.25     12.75 o 
   2  10  18       28.89       24.16     14.10 o 
   3  10  18        8.43       19.46     10.75 o 
   4  10  18        6.41       -7.00     10.58 o 
   5  10  18       16.12       19.41     13.10 o 
   6  10  18       41.72       49.67     13.15 o 
   7  10  18       35.06       43.38     13.00 o 
   8  10  18       29.72       27.80     13.53 o 
   9  10  18        5.96       -2.43     13.95 o 
  10  10  18       28.01        0.01     20.92 o 
  11  10  18       27.57       44.03     18.33 o 
  12  10  18        5.42        7.07     19.82 o 
   1  11  18       97.18       99.16     12.85 o 
   2  11  18       27.01       17.77     13.15 o 
   3  11  18        0.00       -9.87     12.03 o 
   4  11  18        3.25       -0.53     14.92 o 
   5  11  18        0.80      -11.76     11.76 o 
   6  11  18       45.81       38.79     13.99 o 
   7  11  18      115.66      115.48     18.07 o 
   8  11  18       18.85       32.52     15.01 o 
   9  11  18       12.61        6.08     16.87 o 
  10  11  18        0.70      -16.25     19.12 o 
  11  11  18        6.55      -17.14     20.26 o 
   0  12  18      163.90      165.02     22.09 o 
   1  12  18       79.94       77.74     12.27 o 
   2  12  18        0.28       -2.87     12.37 o 
   3  12  18       48.78       14.54     26.33 o 
   4  12  18       10.30       12.36     13.35 o 
   5  12  18        5.14       -0.62     12.69 o 
   6  12  18       63.77      103.80     21.37 o 
   7  12  18        1.12        1.64     15.05 o 
   8  12  18       37.25       18.57     14.53 o 
   9  12  18      108.89       98.02     24.47 o 
  10  12  18        5.59       22.89     19.07 o 
   1  13  18       12.61       15.55     11.03 o 
   2  13  18       31.44       25.61     17.77 o 
   3  13  18      103.87       94.44     17.65 o 
   4  13  18        6.56       20.69     16.73 o 
   5  13  18        1.32       -4.08     12.81 o 
   6  13  18        0.10       -9.74     13.22 o 
   7  13  18        7.85       -4.30     14.62 o 
   8  13  18       15.31       -2.10     16.29 o 
   9  13  18       91.74      120.42     25.74 o 
   0  14  18        3.85        3.12     18.64 o 
   1  14  18       19.55       27.49     14.25 o 
   2  14  18        4.28       -4.07     13.69 o 
   3  14  18        0.27        8.16     14.57 o 
   4  14  18        0.76       -4.06     14.07 o 
   5  14  18        8.04       13.22     14.48 o 
   6  14  18       13.03       -2.46     13.49 o 
   7  14  18       40.74       46.50     18.62 o 
   8  14  18        2.37      -17.96     17.96 o 
   1  15  18       11.22       -0.29     13.99 o 
   2  15  18       30.78       16.51     15.72 o 
   3  15  18       25.43       24.16     15.96 o 
   4  15  18        1.11      -14.18     14.18 o 
   5  15  18        0.01      -18.70     19.07 o 
   6  15  18       23.46       26.47     17.82 o 
   0  16  18        0.33       -2.61     22.60 o 
   1  16  18       84.27      144.75     28.65 o 
   2  16  18        6.89      -14.07     16.15 o 
   1   1  19        8.37       15.90      7.06 o 
   2   1  19      141.41      154.47     11.93 o 
   3   1  19      862.32      917.24     23.24 o 
   4   1  19       99.09       98.28     10.04 o 
   5   1  19       20.92       18.23      6.62 o 
   6   1  19       17.55       15.98      7.67 o 
   7   1  19      473.79      497.67     16.68 o 
   8   1  19       59.06       31.83      8.83 o 
   9   1  19       78.48       55.46     10.06 o 
  10   1  19       43.91       32.52     11.36 o 
  11   1  19        1.17      -11.02     11.02 o 
  12   1  19        5.80        5.67     11.58 o 
  13   1  19        3.07       -2.75     13.21 o 
  14   1  19       65.46       65.52     15.21 o 
  15   1  19        0.01       -1.61     17.05 o 
   0   2  19     2113.15     2084.41     46.71 o 
   1   2  19        8.76       11.55      7.16 o 
   2   2  19      550.86      558.05     21.99 o 
   3   2  19       70.11       56.07      8.98 o 
   4   2  19        0.13       -3.80      6.55 o 
   5   2  19      108.11      106.96      9.93 o 
   6   2  19       66.06       74.64      9.99 o 
   7   2  19       83.62       87.48      9.77 o 
   8   2  19       90.47       83.97     10.42 o 
   9   2  19        5.12       -0.10      9.19 o 
  10   2  19       22.13       18.46     11.74 o 
  11   2  19        8.13       -0.69     11.54 o 
  12   2  19        5.51       -4.17     11.20 o 
  13   2  19        0.08       -8.73     11.94 o 
  14   2  19       23.50        1.92     12.65 o 
  15   2  19       44.97       23.11     16.34 o 
   1   3  19        0.15       -4.26      6.45 o 
   2   3  19        4.69        3.84      6.90 o 
   3   3  19        0.00       -6.70      6.70 o 
   4   3  19       21.03       17.15      7.30 o 
   5   3  19      146.31      144.14     11.35 o 
   6   3  19       12.40        3.11      8.00 o 
   7   3  19      147.46      125.70     10.77 o 
   8   3  19       39.12       29.74      9.13 o 
   9   3  19       88.41       93.13     13.07 o 
  10   3  19        0.74       -1.18     10.82 o 
  11   3  19       30.76       21.96     12.09 o 
  12   3  19        4.61        7.28     11.74 o 
  13   3  19        3.38      -10.11     12.55 o 
  14   3  19        1.92        5.46     14.60 o 
  15   3  19        1.42      -16.88     20.14 o 
   0   4  19        1.51        0.55      9.64 o 
   1   4  19      187.78      208.19     11.59 o 
   2   4  19        0.30       -2.21      6.49 o 
   3   4  19      141.64      175.67     11.90 o 
   4   4  19        6.75       -6.94      6.94 o 
   5   4  19       15.45        5.60      7.72 o 
   6   4  19      396.86      398.79     17.86 o 
   7   4  19        0.71       -8.41      8.41 o 
   8   4  19       25.32       28.07      9.87 o 
   9   4  19      155.77       98.49     13.37 o 
  10   4  19       34.13       21.28     11.77 o 
  11   4  19       13.12        8.86     11.47 o 
  12   4  19        0.41       -1.93     12.08 o 
  13   4  19       17.08       17.16     12.79 o 
  14   4  19        5.85        6.67     16.57 o 
   1   5  19       70.03       69.16      9.30 o 
   2   5  19       41.67       43.22      8.07 o 
   3   5  19       12.43        9.63      8.38 o 
   4   5  19       51.49       56.17     10.11 o 
   5   5  19      122.48      126.50     12.71 o 
   6   5  19       17.31       21.98      9.55 o 
   7   5  19       19.15       11.34      9.15 o 
   8   5  19       15.96        9.44     10.68 o 
   9   5  19        7.11      -10.78     10.78 o 
  10   5  19        5.86       10.73     11.52 o 
  11   5  19        0.03        0.29     14.87 o 
  12   5  19        8.56        3.11     12.57 o 
  13   5  19        6.54      -12.79     14.77 o 
  14   5  19        2.21      -14.07     26.09 o 
   0   6  19      170.17      163.75     24.27 o 
   1   6  19      106.79      120.49     14.56 o 
   2   6  19       22.13       12.36     10.66 o 
   3   6  19      261.88      248.77     14.93 o 
   4   6  19      135.40      175.76     15.07 o 
   5   6  19      151.21      159.78     13.42 o 
   6   6  19       59.02       43.89     10.35 o 
   7   6  19        9.52        8.38      9.60 o 
   8   6  19        2.68       -3.02     10.34 o 
   9   6  19       21.96       15.19     12.28 o 
  10   6  19        1.42       -7.57     16.20 o 
  11   6  19       40.42       52.47     16.20 o 
  12   6  19        0.99       -4.98     13.31 o 
  13   6  19       63.27       36.21     26.73 o 
  14   6  19        6.16       14.03     24.94 o 
   1   7  19      125.67      130.77     15.50 o 
   2   7  19        4.22        8.52     10.98 o 
   3   7  19       64.04       40.43     17.57 o 
   4   7  19       42.51       34.38     10.79 o 
   5   7  19        6.11        1.59     14.52 o 
   6   7  19       44.45       54.64     11.20 o 
   7   7  19        0.06        4.34     10.52 o 
   8   7  19      121.17      146.30     15.20 o 
   9   7  19      111.81      122.58     16.73 o 
  10   7  19        0.01       12.85     18.56 o 
  11   7  19        5.99        2.35     14.84 o 
  12   7  19       17.69       22.64     16.35 o 
  13   7  19       11.06       -7.79     76.36 o 
   0   8  19       45.81       50.76     24.94 o 
   1   8  19        0.37       -9.85      9.85 o 
   2   8  19       54.99       51.40     13.13 o 
   3   8  19       26.20       20.69     20.25 o 
   4   8  19       51.34       68.70     13.42 o 
   5   8  19       90.59       95.36     13.31 o 
   6   8  19      198.39      217.75     18.32 o 
   7   8  19        0.48       -2.75     11.23 o 
   8   8  19        9.53       15.60     11.26 o 
   9   8  19        6.91       -7.55     11.41 o 
  10   8  19       11.11       -0.91     16.87 o 
  11   8  19        0.14        6.11     15.23 o 
  12   8  19        4.31       -9.67     14.42 o 
  13   8  19        1.57       -9.66     18.15 o 
   1   9  19      197.98      186.46     17.49 o 
   2   9  19        3.83        2.81     12.37 o 
   3   9  19      167.79      201.73     19.99 o 
   4   9  19        5.61        3.51     11.05 o 
   5   9  19        5.54        3.53     13.95 o 
   6   9  19       13.93       -3.05     10.62 o 
   7   9  19       55.61       57.75     13.96 o 
   8   9  19        6.66        0.17     14.03 o 
   9   9  19      145.73      166.27     33.38 o 
  10   9  19        0.11       -7.19     12.69 o 
  11   9  19       15.99        8.92     14.55 o 
  12   9  19       40.17       79.89     23.60 o 
   0  10  19      216.16      243.28     58.44 o 
   1  10  19      146.82      114.96     18.00 o 
   2  10  19       28.99       23.63     16.87 o 
   3  10  19      101.24      133.61     20.98 o 
   4  10  19       38.86       59.87     14.75 o 
   5  10  19       45.04       62.60     15.79 o 
   6  10  19       85.72       69.46     15.97 o 
   7  10  19       47.07       59.05     14.48 o 
   8  10  19       41.83       30.63     14.81 o 
   9  10  19        0.21      -16.42     16.42 o 
  10  10  19       51.08       60.40     17.65 o 
  11  10  19       92.82       65.46     29.61 o 
   1  11  19       44.78       52.99     15.80 o 
   2  11  19       12.01        9.05     15.24 o 
   3  11  19        3.00      -14.08     14.08 o 
   4  11  19       91.50      131.83     27.33 o 
   5  11  19        2.75        4.34     13.50 o 
   6  11  19        7.15       -2.27     13.75 o 
   7  11  19       55.70       38.20     17.32 o 
   8  11  19        0.46       -8.32     14.27 o 
   9  11  19        7.67        4.32     15.22 o 
  10  11  19       28.96       36.08     20.96 o 
   0  12  19        8.54      -16.42     16.42 o 
   1  12  19        1.46       13.34     23.67 o 
   2  12  19        7.81       -2.24     15.77 o 
   3  12  19        0.89       -7.11     15.52 o 
   4  12  19       28.88       14.83     20.75 o 
   5  12  19        0.42      -12.56     12.56 o 
   6  12  19        7.96        5.31     13.57 o 
   7  12  19       69.53       79.08     17.95 o 
   8  12  19        2.77       13.04     16.00 o 
   9  12  19        0.00        4.11     40.52 o 
   1  13  19        8.49       10.32     16.48 o 
   2  13  19       49.57       37.93     18.85 o 
   3  13  19       29.57        6.13     17.68 o 
   4  13  19       12.26       -7.87     16.15 o 
   5  13  19        0.01       -4.07     16.15 o 
   6  13  19       13.65       -0.72     13.86 o 
   7  13  19       43.31       26.01     19.10 o 
   8  13  19        2.89      -17.05     17.05 o 
   0  14  19        9.48       34.68     21.71 o 
   1  14  19      236.38      269.78     49.63 o 
   2  14  19        4.96        1.73     17.33 o 
   3  14  19        4.48      -15.77     15.77 o 
   4  14  19        0.16       25.82     20.41 o 
   5  14  19        0.01        5.15     21.30 o 
   6  14  19        0.01       -2.13     20.85 o 
   1  15  19        4.34      -11.08     43.64 o 
   2  15  19       43.84       40.66     32.73 o 
   3  15  19       15.83        6.75     21.47 o 
   0   0  20      153.05      174.62     25.46 o 
   1   0  20      100.40      131.11     24.07 o 
   2   0  20      236.39      205.75     17.90 o 
   3   0  20        3.65        2.27     11.02 o 
   4   0  20      695.87      702.45     30.51 o 
   5   0  20      104.41       71.27     15.75 o 
   6   0  20      145.65      192.39     16.76 o 
   7   0  20       53.28       39.23     25.42 o 
   8   0  20       59.70       35.67     13.31 o 
   9   0  20      141.78      145.28     30.41 o 
  10   0  20        0.04       19.86     15.81 o 
  11   0  20      169.51      139.04     21.67 o 
  12   0  20       11.25       16.42     20.47 o 
  13   0  20       33.77       77.92     22.44 o 
  14   0  20      105.00      118.44     32.73 o 
   1   1  20      203.18      219.70     16.49 o 
   2   1  20      117.80      138.40     11.23 o 
   3   1  20      175.19      179.32     12.31 o 
   4   1  20      138.57      156.29     12.13 o 
   5   1  20       66.60       56.92      9.92 o 
   6   1  20        6.33       11.80      8.49 o 
   7   1  20       57.44       43.22      9.26 o 
   8   1  20       23.00       16.89      8.76 o 
   9   1  20       65.84       47.69     12.03 o 
  10   1  20        7.19        7.02     10.64 o 
  11   1  20       11.66       18.20     12.19 o 
  12   1  20        5.34        4.67     16.36 o 
  13   1  20        3.28        1.46     12.84 o 
  14   1  20        4.72       -5.45     16.53 o 
   0   2  20       77.13       74.25     15.52 o 
   1   2  20       28.06       27.80      7.86 o 
   2   2  20       13.42        2.27      7.36 o 
   3   2  20       49.18       62.84      9.55 o 
   4   2  20      254.65      252.82     14.04 o 
   5   2  20        8.88        5.73      7.66 o 
   6   2  20       23.47       31.83      9.21 o 
   7   2  20        0.15        0.33      8.42 o 
   8   2  20        2.05       -8.64      8.64 o 
   9   2  20      176.32      176.61     18.60 o 
  10   2  20        4.68        4.98     11.48 o 
  11   2  20       42.26       44.52     13.69 o 
  12   2  20        9.74        7.35     12.41 o 
  13   2  20        6.34       -8.90     17.72 o 
  14   2  20       14.49       -2.45     15.62 o 
   1   3  20      240.37      260.49     13.89 o 
   2   3  20      215.85      225.61     14.14 o 
   3   3  20       52.66       44.14      9.12 o 
   4   3  20       10.05       18.40      8.31 o 
   5   3  20      266.65      271.11     14.61 o 
   6   3  20        0.61       -4.57      8.07 o 
   7   3  20      227.36      229.74     15.58 o 
   8   3  20       39.15       50.09     14.20 o 
   9   3  20       66.49       65.09     13.61 o 
  10   3  20       16.62       20.15     12.01 o 
  11   3  20       46.75       22.97     12.54 o 
  12   3  20        3.60        6.09     12.24 o 
  13   3  20        1.00      -17.06     17.06 o 
  14   3  20        0.64       -5.88     15.88 o 
   0   4  20        0.74        3.85     12.04 o 
   1   4  20       86.97       86.63     10.57 o 
   2   4  20       37.31       26.18      8.38 o 
   3   4  20       97.26       98.40     10.69 o 
   4   4  20       21.95       22.08     10.70 o 
   5   4  20      176.72      186.19     17.49 o 
   6   4  20        2.79        5.13      9.01 o 
   7   4  20        6.75       15.37      9.67 o 
   8   4  20        7.06        5.14     10.43 o 
   9   4  20        6.00       -6.12     13.38 o 
  10   4  20        1.13       15.05     12.51 o 
  11   4  20        1.30      -11.54     11.54 o 
  12   4  20        0.02       -5.43     12.51 o 
  13   4  20        5.98      -11.53     19.62 o 
   1   5  20        0.17        6.27      7.83 o 
   2   5  20       11.16        4.73      9.47 o 
   3   5  20      200.39      201.38     15.87 o 
   4   5  20      184.86      178.90     17.89 o 
   5   5  20      106.82      112.97     12.51 o 
   6   5  20        7.96        9.19      9.80 o 
   7   5  20       80.81       73.39     12.85 o 
   8   5  20        4.03       -5.34     10.03 o 
   9   5  20        3.77        6.76     13.86 o 
  10   5  20       16.97        2.23     15.52 o 
  11   5  20        0.24       -8.19     14.68 o 
  12   5  20        0.04      -11.64     11.64 o 
  13   5  20       15.48       23.36     17.00 o 
   0   6  20       54.94       50.65     20.94 o 
   1   6  20        1.21       -3.06     10.58 o 
   2   6  20       66.16       71.87     13.25 o 
   3   6  20        0.27       19.04     11.44 o 
   4   6  20        2.38        0.14     10.32 o 
   5   6  20        8.99       14.98      9.67 o 
   6   6  20       22.45        9.53     10.81 o 
   7   6  20        2.96       -1.42     10.80 o 
   8   6  20       39.38       47.96     15.55 o 
   9   6  20        3.60       -8.26     11.83 o 
  10   6  20        0.57        0.54     23.39 o 
  11   6  20        0.03       -8.24     18.22 o 
  12   6  20        1.49      -14.34     23.04 o 
  13   6  20        0.01       15.58     24.94 o 
   1   7  20       77.69       56.84     21.37 o 
   2   7  20       94.19       97.32     17.77 o 
   3   7  20       17.87        5.49     12.43 o 
   4   7  20       30.04       41.80     12.78 o 
   5   7  20        7.30        1.84      9.44 o 
   6   7  20       16.49       12.90     10.79 o 
   7   7  20       19.10       14.46     11.41 o 
   8   7  20       96.20       86.39     15.34 o 
   9   7  20        8.53       18.42     12.58 o 
  10   7  20        7.45      -12.49     17.32 o 
  11   7  20       25.93      -12.98     25.19 o 
  12   7  20        9.41       20.54     35.84 o 
   0   8  20      164.07      242.56     30.80 o 
   1   8  20       27.52       23.62     13.38 o 
   2   8  20       27.31        3.62     13.21 o 
   3   8  20       49.91       30.30     14.96 o 
   4   8  20       62.48       68.91     15.90 o 
   5   8  20        0.01      -11.53     11.53 o 
   6   8  20        3.44        8.63     12.19 o 
   7   8  20       53.90       54.34     13.40 o 
   8   8  20       32.79       18.73     13.69 o 
   9   8  20        6.34       29.24     14.70 o 
  10   8  20       82.78       89.79     19.46 o 
  11   8  20        2.76        6.16     21.37 o 
  12   8  20        0.98       15.58     24.94 o 
   1   9  20      113.93      106.29     17.41 o 
   2   9  20        4.84       -6.78     14.34 o 
   3   9  20        6.90      -13.44     13.44 o 
   4   9  20        1.34        7.67     15.40 o 
   5   9  20       57.84       39.01     14.61 o 
   6   9  20       51.80       46.07     15.12 o 
   7   9  20       40.70       69.00     18.90 o 
   8   9  20       79.44       98.32     16.80 o 
   9   9  20       63.24       56.58     15.76 o 
  10   9  20        0.13        0.87     15.74 o 
  11   9  20        0.07      -21.82     21.82 o 
   0  10  20        1.34       16.89     20.19 o 
   1  10  20       38.88       36.23     16.87 o 
   2  10  20       31.10       15.17     36.62 o 
   3  10  20       79.53       90.80     20.30 o 
   4  10  20        0.40       11.64     16.39 o 
   5  10  20       11.85       34.49     17.68 o 
   6  10  20       56.72       67.35     18.00 o 
   7  10  20        3.39       -2.49     14.37 o 
   8  10  20       62.90       70.48     23.17 o 
   9  10  20        8.53       -8.14     18.08 o 
  10  10  20        0.64       -4.68     24.94 o 
   1  11  20        3.91       -8.57     18.73 o 
   2  11  20       23.84       31.83     21.96 o 
   3  11  20      144.26      162.95     25.92 o 
   4  11  20       16.24        9.07     17.82 o 
   5  11  20       40.15       52.15     19.43 o 
   6  11  20        7.47       -6.95     13.71 o 
   7  11  20       11.42      -13.96     13.96 o 
   8  11  20        0.20      -12.20     16.20 o 
   9  11  20       15.32       40.52     26.49 o 
   0  12  20        1.97       -7.79     28.05 o 
   1  12  20       20.74       27.27     22.04 o 
   2  12  20        2.64       -8.57     18.73 o 
   3  12  20       78.57      104.53     24.27 o 
   4  12  20       93.13      136.69     33.54 o 
   5  12  20        0.01      -15.07     15.07 o 
   6  12  20        3.46       23.53     22.83 o 
   7  12  20        2.29      -13.43     16.76 o 
   8  12  20       15.59       12.47     24.94 o 
   1  13  20       23.75       -0.25     20.36 o 
   2  13  20       31.60       32.11     23.67 o 
   3  13  20       39.49       26.38     18.85 o 
   4  13  20        1.37      -14.95     23.38 o 
   5  13  20        4.73       18.56     23.52 o 
   6  13  20        9.08      -32.73     32.73 o 
   1   1  21       53.14       56.70     10.65 o 
   2   1  21       35.75       37.77      9.46 o 
   3   1  21      355.29      372.22     16.50 o 
   4   1  21        5.45       18.58      8.62 o 
   5   1  21       12.37        5.78      8.70 o 
   6   1  21        0.02       -5.58      9.44 o 
   7   1  21      432.27      441.72     22.87 o 
   8   1  21       24.12       22.73     14.87 o 
   9   1  21       37.22       41.19     11.89 o 
  10   1  21        4.75       -9.59     12.80 o 
  11   1  21        0.77       -3.55     12.25 o 
  12   1  21       46.00       46.04     14.67 o 
  13   1  21       19.69       18.18     18.16 o 
   0   2  21        3.96       -5.83     11.59 o 
   1   2  21       49.96       40.58     10.97 o 
   2   2  21      290.39      255.08     15.33 o 
   3   2  21       27.87       17.09      8.44 o 
   4   2  21        0.00       -0.30      8.23 o 
   5   2  21        6.11        8.80      9.57 o 
   6   2  21       66.76       56.77     11.47 o 
   7   2  21       52.42       53.08     11.42 o 
   8   2  21       18.87       16.90     13.72 o 
   9   2  21        3.52       -1.26     13.69 o 
  10   2  21        6.93       12.14     12.40 o 
  11   2  21        1.70        7.62     17.13 o 
  12   2  21       10.95        8.38     14.90 o 
  13   2  21       97.47       61.65     23.91 o 
   1   3  21       30.37       28.61     10.80 o 
   2   3  21        5.05       -7.74      7.74 o 
   3   3  21       71.18       45.22      9.56 o 
   4   3  21        3.05       -1.62      8.17 o 
   5   3  21       20.69        6.43     10.79 o 
   6   3  21       36.54       14.88     11.13 o 
   7   3  21       77.74       58.36     13.18 o 
   8   3  21       68.83       61.82     14.75 o 
   9   3  21       56.22      101.63     18.82 o 
  10   3  21       30.90       59.03     16.52 o 
  11   3  21        3.16      -12.94     12.94 o 
  12   3  21        0.59       11.95     13.79 o 
  13   3  21        9.72       10.62     16.33 o 
   0   4  21       11.60        3.52     14.05 o 
   1   4  21        1.20       -5.63      8.58 o 
   2   4  21        3.07       -0.08      8.79 o 
   3   4  21       44.08       47.02     10.72 o 
   4   4  21        0.01        5.12     10.55 o 
   5   4  21       37.86       49.10     12.43 o 
   6   4  21        7.81       -5.14     11.73 o 
   7   4  21       29.62       27.85     11.54 o 
   8   4  21        0.47        7.62     11.98 o 
   9   4  21       41.36       52.78     17.77 o 
  10   4  21       16.59      -10.76     14.13 o 
  11   4  21       58.07       51.25     18.14 o 
  12   4  21        0.34      -17.00     17.00 o 
   1   5  21       12.80       -5.03     10.62 o 
   2   5  21       27.74        9.74     12.43 o 
   3   5  21       11.70        0.14     11.39 o 
   4   5  21       30.23       65.36     13.05 o 
   5   5  21       36.49       18.24     11.57 o 
   6   5  21      105.19      121.03     14.56 o 
   7   5  21       78.51       98.19     15.45 o 
   8   5  21       12.69       17.85     13.03 o 
   9   5  21       21.51       22.39     15.23 o 
  10   5  21        0.45       -6.44     14.64 o 
  11   5  21        1.00      -14.40     14.40 o 
  12   5  21        9.17       -6.23     30.39 o 
   0   6  21       50.59      106.20     24.78 o 
   1   6  21       77.39       92.37     18.85 o 
   2   6  21        6.71        4.68     12.47 o 
   3   6  21        5.73        2.36     12.54 o 
   4   6  21       88.51      119.52     16.24 o 
   5   6  21        2.30       -7.57     11.78 o 
   6   6  21        0.79       -0.30     10.81 o 
   7   6  21        0.05      -11.63     11.63 o 
   8   6  21        0.11      -12.33     12.33 o 
   9   6  21        0.92        9.31     13.39 o 
  10   6  21        3.23       19.52     16.45 o 
  11   6  21       19.24        0.59     20.97 o 
  12   6  21       19.38       26.49     24.94 o 
   1   7  21      121.95      135.59     20.98 o 
   2   7  21       14.48        2.56     13.01 o 
   3   7  21        0.04       -9.99     11.60 o 
   4   7  21       12.04        5.58     13.32 o 
   5   7  21       45.16       51.73     14.57 o 
   6   7  21       56.55       37.68     12.72 o 
   7   7  21        7.09       14.57     13.57 o 
   8   7  21        5.31       29.39     20.75 o 
   9   7  21        1.44       20.36     14.71 o 
  10   7  21       34.91       23.67     16.57 o 
  11   7  21        0.07       -9.35     23.38 o 
   0   8  21        4.07      -10.08     18.64 o 
   1   8  21       12.64      -10.83     13.96 o 
   2   8  21        7.28       11.51     15.88 o 
   3   8  21       31.94       15.12     20.46 o 
   4   8  21      339.22      419.40     30.57 o 
   5   8  21        1.33       -8.08     13.80 o 
   6   8  21        5.13       -7.93     14.24 o 
   7   8  21       41.50       14.24     13.73 o 
   8   8  21        0.25       19.13     13.23 o 
   9   8  21       14.73       21.28     14.89 o 
  10   8  21       25.71       32.88     19.22 o 
   1   9  21       42.12       44.65     21.96 o 
   2   9  21        9.50       19.80     20.36 o 
   3   9  21       17.88        8.57     23.38 o 
   4   9  21       27.15       21.24     17.85 o 
   5   9  21        0.15      -10.91     16.15 o 
   6   9  21        0.03      -13.77     16.27 o 
   7   9  21      112.94      129.83     17.88 o 
   8   9  21        2.17        2.75     14.30 o 
   9   9  21       13.30       15.97     18.61 o 
  10   9  21       13.74      -23.38     23.38 o 
   0  10  21       95.08       42.08     31.17 o 
   1  10  21        0.00       17.10     19.26 o 
   2  10  21       29.04        1.56     18.73 o 
   3  10  21        0.74       12.55     20.36 o 
   4  10  21       84.74       92.20     30.06 o 
   5  10  21       73.07       75.56     21.09 o 
   6  10  21       15.22       -2.73     17.54 o 
   7  10  21       14.93       24.54     16.25 o 
   8  10  21       15.31       19.20     26.49 o 
   9  10  21        2.09       15.58     28.05 o 
   1  11  21        6.16      -17.53     17.53 o 
   2  11  21        3.03       -4.93     20.36 o 
   3  11  21        9.88       -5.84     21.04 o 
   4  11  21        2.60        6.20     17.82 o 
   5  11  21      157.36      202.45     26.65 o 
   6  11  21       12.71      -21.71     21.71 o 
   7  11  21        1.24      -32.73     32.73 o 
   0  12  21       44.61       10.91     31.17 o 
   1  12  21        3.56      -18.16     18.16 o 
   2  12  21       15.84       20.26     22.57 o 
   3  12  21       41.13       66.72     65.46 o 
   5  12  21       44.81       70.13     40.52 o 
   6  12  21        2.19        1.56     37.40 o 
   0   0  22       56.38       48.31     26.49 o 
   1   0  22       37.33       31.12     17.53 o 
   2   0  22        2.19      -12.34     12.34 o 
   3   0  22      417.66      440.08     25.60 o 
   4   0  22      100.84      135.94     17.66 o 
   5   0  22      276.40      287.36     35.32 o 
   6   0  22       28.14       41.42     17.51 o 
   7   0  22        3.92      -13.09     19.07 o 
   8   0  22        0.01      -33.51     33.51 o 
   9   0  22       12.74        3.23     22.83 o 
  10   0  22      170.81      249.18     31.70 o 
  11   0  22       56.14       86.85     24.77 o 
  12   0  22       44.17       65.46     29.61 o 
   1   1  22       24.14        5.54     10.17 o 
   2   1  22        0.00        8.82      9.42 o 
   3   1  22       16.16       18.77      9.47 o 
   4   1  22       41.85       34.62      9.85 o 
   5   1  22       78.88       83.20     11.63 o 
   6   1  22       70.43       75.25     13.37 o 
   7   1  22        2.89       -2.56     14.14 o 
   8   1  22       47.16       50.16     20.04 o 
   9   1  22        2.47       -6.13     27.16 o 
  10   1  22        6.69      -13.40     13.40 o 
  11   1  22       11.93       17.43     13.84 o 
  12   1  22        6.08       16.20     18.16 o 
   0   2  22       50.54       15.17     16.42 o 
   1   2  22       25.00       24.83     11.17 o 
   2   2  22        3.30       -3.28      9.89 o 
   3   2  22      119.61      150.01     13.35 o 
   4   2  22        9.24       16.73      9.17 o 
   5   2  22       71.60       86.47     12.55 o 
   6   2  22       14.20       36.85     13.85 o 
   7   2  22       69.11       59.03     16.77 o 
   8   2  22       88.43      106.79     22.87 o 
   9   2  22       59.85       64.01     21.59 o 
  10   2  22       47.27       33.57     16.55 o 
  11   2  22        5.83       -3.83     14.52 o 
  12   2  22        5.86       -2.69     28.83 o 
   1   3  22       65.15       74.72     12.73 o 
   2   3  22        0.00       -6.36      9.28 o 
   3   3  22        3.25        3.36     10.44 o 
   4   3  22       31.70       36.13     11.74 o 
   5   3  22        5.42        7.22     12.22 o 
   6   3  22       69.37       74.62     15.25 o 
   7   3  22       13.23        8.24     15.12 o 
   8   3  22       73.01       52.35     21.25 o 
   9   3  22       41.69       70.74     17.90 o 
  10   3  22       27.45       23.45     16.72 o 
  11   3  22       65.30       90.32     20.47 o 
  12   3  22       65.44       55.84     25.05 o 
   0   4  22      235.74      263.94     28.59 o 
   1   4  22        5.24       10.31     12.53 o 
   2   4  22        8.45       -2.05     11.53 o 
   3   4  22        0.37       -4.55     12.43 o 
   4   4  22      144.89      163.08     16.21 o 
   5   4  22       20.16       33.79     13.50 o 
   6   4  22       30.93       22.94     15.04 o 
   7   4  22       64.55       96.34     18.34 o 
   8   4  22       67.34       40.80     14.89 o 
   9   4  22        9.03       10.30     15.23 o 
  10   4  22        0.08       16.94     15.74 o 
  11   4  22       14.91        9.57     15.82 o 
   1   5  22       18.46        8.00     12.12 o 
   2   5  22       38.32       29.22     17.29 o 
   3   5  22       18.97       12.75     13.44 o 
   4   5  22        4.96        0.88     13.04 o 
   5   5  22       71.09       82.98     15.94 o 
   6   5  22        9.99       15.26     14.79 o 
   7   5  22        0.43      -10.34     14.41 o 
   8   5  22        0.41      -12.76     12.76 o 
   9   5  22        0.00       -5.47     14.95 o 
  10   5  22       74.52       66.47     18.82 o 
  11   5  22       35.21       28.76     28.05 o 
   0   6  22      309.05      342.78     36.32 o 
   1   6  22       10.64       10.71     18.78 o 
   2   6  22       27.50       22.40     16.48 o 
   3   6  22       24.63       14.11     16.48 o 
   4   6  22       26.43       48.64     16.12 o 
   5   6  22       77.39       74.90     25.39 o 
   6   6  22       29.58       40.95     16.59 o 
   7   6  22        3.52        0.83     15.16 o 
   8   6  22        0.40       -4.18     13.20 o 
   9   6  22       78.14      100.89     17.86 o 
  10   6  22        2.34      -15.73     24.52 o 
   1   7  22        0.78        0.96     15.36 o 
   2   7  22       53.56       63.17     31.17 o 
   3   7  22        2.03      -14.02     14.02 o 
   4   7  22        0.08       -6.02     13.90 o 
   5   7  22       29.55       28.53     15.64 o 
   6   7  22       46.09       30.19     16.47 o 
   7   7  22       12.39       11.51     16.42 o 
   8   7  22       15.70       14.46     14.27 o 
   9   7  22      114.92       94.72     20.57 o 
  10   7  22        2.82       37.40     28.05 o 
   0   8  22      140.27      144.61     59.22 o 
   1   8  22       22.64       14.03     19.84 o 
   2   8  22        3.14      -12.89     18.16 o 
   3   8  22      114.92      172.59     49.68 o 
   4   8  22       34.52       46.66     18.77 o 
   5   8  22       16.72       -6.43     14.64 o 
   6   8  22        5.02       -4.32     15.31 o 
   7   8  22        2.68        4.48     18.67 o 
   8   8  22       59.74       91.64     21.06 o 
   9   8  22       95.12      140.60     25.12 o 
   1   9  22        2.44      -19.99     38.18 o 
   2   9  22        4.62       -6.37     19.07 o 
   3   9  22        1.77      -15.01     20.26 o 
   4   9  22       22.69       31.63     22.41 o 
   5   9  22       17.30       23.36     17.04 o 
   6   9  22       40.60       28.77     17.18 o 
   7   9  22        7.29       -6.40     25.74 o 
   8   9  22       85.58       75.56     45.97 o 
   0  10  22       54.33       68.57     35.84 o 
   1  10  22        6.20       13.52     20.36 o 
   2  10  22        0.14        7.07     28.05 o 
   3  10  22        5.78       22.60     22.04 o 
   4  10  22       77.88       95.99     26.98 o 
   5  10  22        3.28      -14.03     35.84 o 
   6  10  22       27.55       10.91     38.96 o 
   7  10  22        2.33       -4.29     26.98 o 
   1  11  22       23.50       31.17     31.17 o 
   2  11  22        5.63      -10.91     28.05 o 
   5  11  22        3.48       29.61     40.52 o 
   1   1  23        6.66        7.58     15.30 o 
   2   1  23        9.81        4.87     10.50 o 
   3   1  23       11.98       32.71     11.24 o 
   4   1  23       20.77       33.31     11.50 o 
   5   1  23      109.18      105.19     14.64 o 
   6   1  23      242.55      266.14     21.07 o 
   7   1  23       36.54       42.72     22.26 o 
   8   1  23        6.64        2.18     41.36 o 
   9   1  23       49.06       54.26     22.78 o 
  10   1  23       42.42       90.78     25.18 o 
   0   2  23       41.39       52.08     19.74 o 
   1   2  23        1.27       -0.09     10.94 o 
   2   2  23        1.68       -3.44     10.76 o 
   3   2  23       37.93       38.96     11.62 o 
   4   2  23        4.26       11.64     10.78 o 
   5   2  23       99.25      107.74     18.99 o 
   6   2  23       12.28       15.75     14.85 o 
   7   2  23       35.56       60.01     17.33 o 
   8   2  23        2.04       17.82     24.09 o 
   9   2  23        3.13       12.63     21.08 o 
  10   2  23       83.92       62.95     23.78 o 
  11   2  23        0.11       26.49     24.94 o 
   1   3  23       34.16       42.16     14.82 o 
   2   3  23        0.26        0.90     10.53 o 
   3   3  23        1.63        1.83     12.22 o 
   4   3  23       52.57       50.83     16.10 o 
   5   3  23        6.06      -13.82     13.82 o 
   6   3  23        5.79        4.29     14.65 o 
   7   3  23        0.03       -1.34     15.59 o 
   8   3  23        8.83       15.41     19.48 o 
   9   3  23        0.48       -7.74     27.56 o 
  10   3  23        6.75       13.74     27.99 o 
   0   4  23       18.75        7.32     16.09 o 
   1   4  23        0.02      -10.95     10.95 o 
   2   4  23        0.49      -12.18     12.18 o 
   3   4  23       26.18       51.27     21.47 o 
   4   4  23       16.75        3.42     16.60 o 
   5   4  23       35.44       -3.34     15.36 o 
   6   4  23       11.17        7.23     15.49 o 
   7   4  23        8.09       20.90     16.62 o 
   8   4  23       22.82       29.70     17.73 o 
   9   4  23        3.87        2.62     21.53 o 
  10   4  23       31.12       32.59     17.89 o 
   1   5  23       10.98        5.87     16.15 o 
   2   5  23       10.34        3.27     15.88 o 
   3   5  23        6.85       23.87     19.26 o 
   4   5  23        1.87        5.14     16.91 o 
   5   5  23       73.13       62.60     18.67 o 
   6   5  23        1.27       -5.34     15.24 o 
   7   5  23        8.87        9.58     16.38 o 
   8   5  23       29.55       32.61     18.46 o 
   9   5  23       90.41      112.51     26.60 o 
  10   5  23       32.72       40.52     29.61 o 
   0   6  23        7.00       26.49     29.61 o 
   1   6  23       20.41       19.16     17.05 o 
   2   6  23       52.95       35.46     26.49 o 
   3   6  23       41.52       71.72     24.78 o 
   4   6  23      100.55      107.53     21.44 o 
   5   6  23       75.92      118.35     20.15 o 
   6   6  23        6.93        3.41     16.89 o 
   7   6  23       18.24       24.45     16.79 o 
   8   6  23       52.01       75.90     24.45 o 
   9   6  23        6.85       -1.00     27.29 o 
   1   7  23       87.78       99.97     26.38 o 
   2   7  23       33.02       15.70     25.71 o 
   3   7  23       18.12       -6.80     24.16 o 
   4   7  23        7.96        8.77     23.74 o 
   5   7  23       63.57       84.21     21.26 o 
   6   7  23       10.50       20.18     17.77 o 
   7   7  23       33.46       33.63     22.71 o 
   8   7  23       57.90       41.94     30.29 o 
   0   8  23        6.33       10.91     29.61 o 
   1   8  23       21.46       16.88     24.94 o 
   2   8  23        1.42      -17.63     17.63 o 
   3   8  23       66.09      100.37     27.48 o 
   4   8  23      197.61      209.39     26.96 o 
   5   8  23       43.68       58.70     21.05 o 
   6   8  23       11.34        6.77     42.08 o 
   7   8  23        1.49        1.65     47.53 o 
   1   9  23      129.55      137.57     28.40 o 
   2   9  23       13.62       18.40     22.41 o 
   3   9  23        1.89      -19.07     19.07 o 
   4   9  23        9.65       40.52     35.84 o 
   5   9  23        3.20       57.66     38.96 o 
   6   9  23        4.50       37.37     47.53 o 
   5  10  23       28.71       32.73     40.52 o 
   0   0  24       10.25       -3.12     23.38 o 
   1   0  24        0.14        1.99     15.95 o 
   2   0  24       26.49       23.66     18.16 o 
   3   0  24      148.46      186.16     23.99 o 
   4   0  24      299.37      364.88     38.96 o 
   5   0  24        2.19        4.09     26.49 o 
   6   0  24        0.72        3.59     23.22 o 
   7   0  24      113.42      196.07     37.40 o 
   8   0  24        1.77       17.14     37.40 o 
   9   0  24        7.99        0.00     37.40 o 
   1   1  24        5.97        3.59     11.87 o 
   2   1  24        9.90       31.67     13.21 o 
   3   1  24        0.22        3.98     12.65 o 
   4   1  24       65.22       95.38     17.30 o 
   5   1  24       13.25       26.41     14.96 o 
   6   1  24       35.36       34.39     17.67 o 
   7   1  24        9.24       24.64     20.17 o 
   8   1  24        0.39       15.41     25.75 o 
   9   1  24        0.51        5.54     23.35 o 
   0   2  24        1.13       10.86     17.53 o 
   1   2  24        1.69        1.14     11.65 o 
   2   2  24        2.96        4.91     12.29 o 
   3   2  24       27.26       44.69     14.48 o 
   4   2  24        2.97      -14.98     14.98 o 
   5   2  24        0.31       12.30     22.60 o 
   6   2  24       16.71       11.22     16.08 o 
   7   2  24      101.90      161.47     22.40 o 
   8   2  24       67.71       80.82     23.36 o 
   9   2  24        0.99       -6.81     21.26 o 
   1   3  24        0.87        4.54     12.37 o 
   2   3  24       78.15      136.31     21.99 o 
   3   3  24       20.56       10.34     15.83 o 
   4   3  24       54.05       49.83     22.41 o 
   5   3  24       51.03       56.10     24.24 o 
   6   3  24      138.46      195.97     33.74 o 
   7   3  24       57.08       59.43     18.88 o 
   8   3  24        1.03       -8.66     24.08 o 
   9   3  24       63.18      183.59     29.28 o 
   0   4  24        6.09       -6.23     26.49 o 
   1   4  24       25.66       11.37     20.36 o 
   2   4  24        3.96       21.44     16.43 o 
   3   4  24       14.54       16.13     20.19 o 
   4   4  24      162.91      208.33     31.28 o 
   5   4  24        0.03      -14.81     19.84 o 
   6   4  24        6.17       19.12     16.60 o 
   7   4  24       39.13       45.16     22.46 o 
   8   4  24       89.30      155.74     28.13 o 
   1   5  24       21.98       20.79     22.57 o 
   2   5  24       60.16       30.61     21.47 o 
   3   5  24       25.62       26.03     21.96 o 
   4   5  24        2.19       -3.64     19.74 o 
   5   5  24       30.35       11.81     21.96 o 
   6   5  24       44.77       27.96     18.13 o 
   7   5  24       23.34       51.24     23.55 o 
   8   5  24       11.68       19.05     29.19 o 
   0   6  24        6.57       46.75     32.73 o 
   1   6  24        0.31        6.64     20.85 o 
   2   6  24        4.47       -1.56     19.84 o 
   3   6  24        8.55       15.38     21.47 o 
   4   6  24       21.31       10.95     22.09 o 
   5   6  24        1.29      -31.17     31.17 o 
   6   6  24        1.38       -8.31     25.71 o 
   7   6  24       15.06       21.22     38.18 o 
   1   7  24      107.49      211.40     52.99 o 
   2   7  24        0.08       -8.00     24.16 o 
   3   7  24        6.49      -18.70     19.84 o 
   4   7  24        0.32      -29.61     29.61 o 
   6   7  24       15.51       -7.79     37.40 o 
   1   1  25       19.75       10.07     13.21 o 
   2   1  25       56.94       87.81     16.34 o 
   3   1  25        4.82        2.67     13.31 o 
   4   1  25        8.87       21.45     14.74 o 
   5   1  25        0.25       12.59     21.30 o 
   6   1  25       57.16       51.43     28.05 o 
   7   1  25       59.98      128.58     31.04 o 
   0   2  25       76.05       93.63     23.14 o 
   1   2  25       15.82       16.71     13.55 o 
   2   2  25       11.92       14.78     14.15 o 
   3   2  25       65.30       52.86     23.54 o 
   4   2  25      116.08      141.70     23.65 o 
   5   2  25      233.09      325.34     36.90 o 
   6   2  25        3.91      -28.05     28.05 o 
   7   2  25        6.39       23.20     21.78 o 
   1   3  25       16.78       14.26     16.00 o 
   2   3  25        0.42      -14.43     15.36 o 
   3   3  25       39.07       64.39     23.39 o 
   4   3  25        0.08        8.84     21.96 o 
   5   3  25        0.27      -17.27     20.36 o 
   6   3  25        2.62       -4.68     31.17 o 
   7   3  25       36.30      136.72     36.27 o 
   0   4  25       69.50      124.68     40.52 o 
   1   4  25        9.81       -3.78     19.07 o 
   2   4  25       22.99       39.70     23.06 o 
   3   4  25        1.65       10.79     21.47 o 
   4   4  25       40.52       75.10     26.38 o 
   5   4  25       82.65       71.69     37.40 o 
   6   4  25        6.02       10.91     34.29 o 
   1   5  25        0.06       -2.34     20.94 o 
   2   5  25       50.32       30.30     23.67 o 
   3   5  25       24.86       45.20     34.29 o 
   4   5  25        1.55        7.79     32.73 o 
   0   0  26        3.75      -20.26     24.94 o 
   1   0  26       25.64       14.91     20.19 o 
   2   0  26       31.42       56.88     24.24 o 
   3   0  26      138.37      198.72     31.28 o 
   4   0  26      165.20      171.45     30.86 o 
   1   1  26        1.86        0.78     13.79 o 
   2   1  26        6.95       31.49     15.12 o 
   3   1  26        5.11        2.10     16.73 o 
   4   1  26       56.50       49.85     20.04 o 
   0   2  26        3.51       -7.93     18.16 o 
   1   2  26        0.28        3.05     19.85 o 
   2   2  26        2.18        7.85     16.60 o 
   3   2  26       19.66       23.04     18.58 o 
   4   2  26       34.76       31.17     35.84 o 
   1   3  26        0.23      -19.26     19.26 o 
   2   3  26       26.34       22.65     22.57 o 
   3   3  26       38.08       56.10     34.29 o 
                                                 
